# Supplementary material for: Monoclinic polymorph of 2,5-dide­oxy-2,5-epithio-1,3:4,6-bis-O-[(R)-phenyl­methyl­ene]-l-iditol
Source: Acta Crystallogr Sect E Struct Rep Online. 2012 Aug 11;68(Pt 9):o2668–9. doi: 10.1107/S1600536812034514 (PMC3435692; doi:10.1107/S1600536812034514)
Supplement: Supplementary file 1 [file e-68-o2668-sup1.cif]

##############################################################################
#                                                                            #
# This CIF contains the data in a paper accepted for publication in          #
# Acta Crystallographica Section E. It conforms to the requirements of       #
# Notes for Authors for Acta Crystallographica Section E, and has been       #
# peer reviewed under the auspices of the IUCr Commission on Journals.       #
#                                                                            #
# Full details of the Crystallographic Information File format               #
# are given in the paper "The Crystallographic Information File (CIF):       #
# a New Standard Archive File for Crystallography" by S. R. Hall, F. H.      #
# Allen and I. D. Brown [Acta Cryst. (1991), A47, 655-685].                  #
#                                                                            #
# The current version of the core CIF dictionary is obtainable from          #
# ftp://ftp.iucr.org/pub/cif_core.dic.                                       #
#                                                                            #
# Software is freely available for graphical display of the structure(s)     #
# in this CIF. For information consult the CIF software page                 #
# http://www.iucr.org/resources/cif/software.                                #
#                                                                            #
# This file may be used for bona fide research purposes within the           #
# scientific community so long as proper attribution is given to the journal # 
# article from which it was obtained.                                        #
#                                                                            #
##############################################################################
data_global
_audit_creation_method     'WinGX routine CIF_UPDATE'
_audit_conform_dict_name     cif_core.dic
_audit_conform_dict_version     2.3
_journal_date_recd_electronic     2012-07-27
_journal_date_accepted     2012-08-02
_journal_name_full     'Acta Crystallographica, Section E'
_journal_year     2012
_journal_volume     68
_journal_issue      9
_journal_page_first     o2668
_journal_page_last     o2669
_journal_paper_category     QO
_journal_paper_doi     10.1107/S1600536812034514
_journal_coeditor_code     MW2079
_publ_contact_author_name     'Fronczek, Frank R.'
_publ_contact_author_address
;
Department of Chemistry
Louisiana State University
Baton Rouge
LA 70803-1804
USA
;
_publ_contact_author_email     ffroncz@lsu.edu
_publ_contact_author_fax     '225-578-3458'
_publ_contact_author_phone     '225-578-8270'
_publ_section_title
;\
Monoclinic polymorph of
2,5-dideoxy-2,5-epithio-1,3:4,6-bis-<i>O</i>-[(<i>R</i>)-phenylmethylene]-\
<i>L</i>-iditol
;
_publ_section_title_footnote
;
 CAS: 151061-72-2.
;
loop_
    _publ_author_name
    _publ_author_footnote
    _publ_author_address
    'Gibson, Jerrell G.' .
;
Department of Chemistry
Louisiana State University
Baton Rouge
LA 70803-1804
USA
;
    'Cho, Jung Young' .
;
Department of Chemistry
Louisiana State University
Baton Rouge
LA 70803-1804
USA
;
    'Fronczek, Frank R.' .
;
Department of Chemistry
Louisiana State University
Baton Rouge
LA 70803-1804
USA
;
    'Watkins, Steven F.' .
;
Department of Chemistry
Louisiana State University
Baton Rouge
LA 70803-1804
USA
;
data_I
_audit_creation_method     'WinGX routine CIF_UPDATE'
_chemical_name_systematic
;
2,5-dideoxy-2,5-epithio-1,3:4,6-bis-<i>O</i>-[(<i>R</i>)-phenylmethylene]-
<i>L</i>-iditol
;
_chemical_formula_moiety     'C20 H20 O4 S1'
_chemical_formula_sum     'C20 H20 O4 S1'
_chemical_formula_iupac     'C20 H20 O4 S1'
_chemical_formula_weight     356.42
_chemical_melting_point     481.5(5)
_symmetry_cell_setting     monoclinic
_symmetry_space_group_name_H-M     'P 21'
_symmetry_space_group_name_Hall     'P 2yb'
loop_
    _symmetry_equiv_pos_as_xyz
    'x, y, z'
    '-x, y+1/2, -z'
_cell_length_a     6.1580(10)
_cell_length_b     9.223(2)
_cell_length_c     15.407(4)
_cell_angle_alpha     90
_cell_angle_beta     95.785(8)
_cell_angle_gamma     90
_cell_volume     870.6(3)
_cell_formula_units_Z     2
_cell_measurement_reflns_used     3254
_cell_measurement_theta_min     2.50
_cell_measurement_theta_max     33.10
_cell_measurement_temperature     100.0(5)
_cell_measurement_pressure     101.3
_exptl_crystal_description     lath
_exptl_crystal_colour     colorless
_exptl_crystal_size_max     0.25
_exptl_crystal_size_mid     0.22
_exptl_crystal_size_min     0.10
_exptl_crystal_density_diffrn     1.36
_exptl_crystal_density_method     'not measured'
_exptl_crystal_F_000     376
_exptl_absorpt_coefficient_mu     0.208
_exptl_absorpt_correction_type     multi-scan
_exptl_absorpt_process_details     '(SCALEPACK; Otwinowski & Minor, 1997)'
_exptl_absorpt_correction_T_min     0.9499
_exptl_absorpt_correction_T_max     0.9795
_diffrn_ambient_temperature     100.0(5)
_diffrn_radiation_type     MoK\a
_diffrn_radiation_wavelength     0.71073
_diffrn_radiation_source     'sealed tube'
_diffrn_radiation_monochromator     'horizonally mounted graphite crystal'
_diffrn_measurement_device     'Nonius KappaCCD'
_diffrn_measurement_method     '\w and \f scans'
_diffrn_detector_area_resol_mean     9
_diffrn_reflns_number     6225
_diffrn_reflns_av_R_equivalents     0
_diffrn_reflns_theta_min     2.58
_diffrn_reflns_theta_max     33.14
_diffrn_reflns_theta_full     25
_diffrn_measured_fraction_theta_max     0.998
_diffrn_measured_fraction_theta_full     0.999
_diffrn_reflns_limit_h_min     -9
_diffrn_reflns_limit_h_max     9
_diffrn_reflns_limit_k_min     -14
_diffrn_reflns_limit_k_max     13
_diffrn_reflns_limit_l_min     0
_diffrn_reflns_limit_l_max     23
_reflns_number_total     6225
_reflns_number_gt     5648
_reflns_threshold_expression     I>2\s(I)
_refine_ls_structure_factor_coef     Fsqd
_refine_ls_matrix_type     full
_refine_ls_R_factor_gt     0.037
_refine_ls_wR_factor_ref     0.0882
_refine_ls_goodness_of_fit_ref     1.051
_refine_ls_restrained_S_all     1.051
_refine_ls_number_reflns     6225
_refine_ls_number_parameters     227
_refine_ls_number_restraints     1
_refine_ls_number_constraints     0
_refine_ls_hydrogen_treatment     constr
_refine_ls_weighting_scheme     calc
_refine_ls_weighting_details
         'calc w=1/[\s^2^(Fo^2^)+(0.0366P)^2^+0.1562P] where P=(Fo^2^+2Fc^2^)/3'
_atom_sites_solution_hydrogens     geom
_atom_sites_solution_primary     direct
_atom_sites_solution_secondary     difmap
_refine_ls_shift/su_max     0.001
_refine_diff_density_max     0.293
_refine_diff_density_min     -0.230
_refine_ls_extinction_method     none
_refine_ls_abs_structure_details     'Flack (1983), 2730 Bijvoet pairs'
_refine_ls_abs_structure_Flack     0.02(5)
loop_
    _atom_type_symbol
    _atom_type_description
    _atom_type_scat_dispersion_real
    _atom_type_scat_dispersion_imag
    _atom_type_scat_source
    C C 0.0033 0.0016 'International Tables Vol C Tables 4.2.6.8 and 6.1.1.4'
    H H 0 0 'International Tables Vol C Tables 4.2.6.8 and 6.1.1.4'
    O O 0.0106 0.006 'International Tables Vol C Tables 4.2.6.8 and 6.1.1.4'
    S S 0.1246 0.1234 'International Tables Vol C Tables 4.2.6.8 and 6.1.1.4'
_computing_data_collection     'COLLECT (Nonius, 2000)'
_computing_cell_refinement     'DENZO and SCALEPACK (Otwinowski & Minor, 1997)'
_computing_data_reduction     'DENZO and SCALEPACK (Otwinowski & Minor, 1997)'
_computing_structure_solution     'SHELXS86 (Sheldrick, 2008)'
_computing_structure_refinement     'SHELXL97 (Sheldrick, 2008)'
_computing_molecular_graphics     'ORTEP-3 for Windows (Farrugia, 1997)'
_computing_publication_material
                  'WinGX (Farrugia, 1999) and IDEAL (Gould <i>et al.</i>, 1988)'
loop_
    _atom_site_type_symbol
    _atom_site_label
    _atom_site_fract_x
    _atom_site_fract_y
    _atom_site_fract_z
    _atom_site_U_iso_or_equiv
    _atom_site_adp_type
    _atom_site_calc_flag
    _atom_site_refinement_flags
    _atom_site_occupancy
    _atom_site_disorder_assembly
    _atom_site_disorder_group
    C C1 0.7808(2) 0.62050(15) 0.17832(8) 0.0169(2) Uani d . 1 . .
    H H1 0.7275 0.5554 0.1288 0.02 Uiso calc R 1 . .
    C C2 0.6502(2) 0.76146(15) 0.17125(8) 0.0163(2) Uani d . 1 . .
    H H2 0.4915 0.7418 0.1554 0.02 Uiso calc R 1 . .
    C C3 0.7424(2) 0.85423(15) 0.10263(8) 0.0161(2) Uani d . 1 . .
    H H3 0.681 0.9546 0.1024 0.019 Uiso calc R 1 . .
    C C4 0.9911(2) 0.85639(15) 0.12534(8) 0.0168(2) Uani d . 1 . .
    H H4 1.0276 0.9279 0.1734 0.02 Uiso calc R 1 . .
    C C5 1.1053(2) 0.90189(16) 0.04642(9) 0.0212(3) Uani d . 1 . .
    H H5A 1.086 1.0075 0.0369 0.025 Uiso calc R 1 . .
    H H5B 1.2636 0.8822 0.058 0.025 Uiso calc R 1 . .
    C C6 0.7929(2) 0.84807(15) -0.04585(8) 0.0167(2) Uani d . 1 . .
    H H6 0.7622 0.9546 -0.0476 0.02 Uiso calc R 1 . .
    C C7 0.7107(2) 0.78161(14) -0.13235(8) 0.0172(2) Uani d . 1 . .
    C C8 0.4961(2) 0.73435(15) -0.14903(9) 0.0198(2) Uani d . 1 . .
    H H8 0.3999 0.7395 -0.1047 0.024 Uiso calc R 1 . .
    C C9 0.4225(2) 0.67920(18) -0.23124(8) 0.0229(2) Uani d . 1 . .
    H H9 0.2771 0.6445 -0.2422 0.027 Uiso calc R 1 . .
    C C10 0.5608(2) 0.67481(19) -0.29699(8) 0.0259(3) Uani d . 1 . .
    H H10 0.509 0.6391 -0.3531 0.031 Uiso calc R 1 . .
    C C11 0.7744(3) 0.72253(17) -0.28063(9) 0.0279(3) Uani d . 1 . .
    H H11 0.8695 0.7192 -0.3255 0.033 Uiso calc R 1 . .
    C C12 0.8496(2) 0.77535(16) -0.19836(9) 0.0232(3) Uani d . 1 . .
    H H12 0.9964 0.8073 -0.1872 0.028 Uiso calc R 1 . .
    C C13 0.7489(2) 0.54497(15) 0.26421(8) 0.0197(2) Uani d . 1 . .
    H H13A 0.5992 0.5049 0.2613 0.024 Uiso calc R 1 . .
    H H13B 0.853 0.4633 0.2733 0.024 Uiso calc R 1 . .
    C C14 0.6415(2) 0.76351(14) 0.32492(8) 0.0161(2) Uani d . 1 . .
    H H14 0.4857 0.7313 0.3201 0.019 Uiso calc R 1 . .
    C C15 0.6900(2) 0.85965(15) 0.40299(8) 0.0168(2) Uani d . 1 . .
    C C16 0.5382(2) 0.87628(16) 0.46339(9) 0.0204(3) Uani d . 1 . .
    H H16 0.4012 0.8282 0.4547 0.025 Uiso calc R 1 . .
    C C17 0.5876(3) 0.96367(17) 0.53664(9) 0.0252(3) Uani d . 1 . .
    H H17 0.4838 0.9756 0.5777 0.03 Uiso calc R 1 . .
    C C18 0.7877(3) 1.03315(17) 0.54964(9) 0.0255(3) Uani d . 1 . .
    H H18 0.8216 1.0916 0.5999 0.031 Uiso calc R 1 . .
    C C19 0.9390(2) 1.01740(18) 0.48917(9) 0.0263(3) Uani d . 1 . .
    H H19 1.0756 1.0658 0.4979 0.032 Uiso calc R 1 . .
    C C20 0.8902(2) 0.93077(17) 0.41595(9) 0.0225(3) Uani d . 1 . .
    H H20 0.9937 0.92 0.3746 0.027 Uiso calc R 1 . .
    O O1 1.02017(15) 0.82585(11) -0.03065(6) 0.01980(19) Uani d . 1 . .
    O O2 0.68339(15) 0.78354(10) 0.02114(5) 0.01686(18) Uani d . 1 . .
    O O3 0.68371(15) 0.84402(11) 0.24980(6) 0.01752(18) Uani d . 1 . .
    O O4 0.78222(15) 0.64292(10) 0.33617(6) 0.01824(19) Uani d . 1 . .
    S S1 1.06220(5) 0.67372(4) 0.16652(2) 0.01900(7) Uani d . 1 . .
loop_
    _atom_site_aniso_label
    _atom_site_aniso_U_11
    _atom_site_aniso_U_22
    _atom_site_aniso_U_33
    _atom_site_aniso_U_12
    _atom_site_aniso_U_13
    _atom_site_aniso_U_23
    C1 0.0184(6) 0.0173(6) 0.0159(5) -0.0023(4) 0.0049(4) -0.0009(4)
    C2 0.0156(6) 0.0206(6) 0.0127(5) 0.0006(4) 0.0016(4) -0.0001(4)
    C3 0.0186(5) 0.0169(6) 0.0130(5) 0.0019(5) 0.0022(4) 0.0002(4)
    C4 0.0191(5) 0.0158(6) 0.0153(5) -0.0015(5) 0.0009(4) 0.0016(4)
    C5 0.0204(6) 0.0236(7) 0.0196(6) -0.0057(5) 0.0024(5) 0.0012(5)
    C6 0.0190(5) 0.0181(6) 0.0135(5) -0.0011(5) 0.0035(4) 0.0022(4)
    C7 0.0232(6) 0.0146(6) 0.0139(5) -0.0006(5) 0.0029(4) 0.0016(4)
    C8 0.0241(6) 0.0181(6) 0.0176(5) -0.0016(5) 0.0036(5) 0.0002(5)
    C9 0.0290(6) 0.0186(6) 0.0203(5) -0.0035(6) -0.0009(5) -0.0014(5)
    C10 0.0401(7) 0.0211(6) 0.0165(5) -0.0059(7) 0.0020(5) -0.0034(6)
    C11 0.0402(8) 0.0282(8) 0.0168(6) -0.0065(6) 0.0107(5) -0.0039(5)
    C12 0.0278(7) 0.0255(7) 0.0175(6) -0.0051(5) 0.0073(5) -0.0010(5)
    C13 0.0287(7) 0.0148(6) 0.0164(5) -0.0010(5) 0.0070(5) -0.0002(4)
    C14 0.0169(5) 0.0195(6) 0.0123(5) 0.0018(4) 0.0037(4) -0.0004(4)
    C15 0.0203(6) 0.0174(6) 0.0127(5) 0.0036(5) 0.0009(4) 0.0010(4)
    C16 0.0218(6) 0.0214(7) 0.0187(6) 0.0012(5) 0.0048(5) -0.0010(5)
    C17 0.0307(7) 0.0272(8) 0.0184(6) 0.0033(6) 0.0067(5) -0.0028(5)
    C18 0.0309(7) 0.0258(7) 0.0190(6) 0.0045(6) -0.0013(5) -0.0060(5)
    C19 0.0222(7) 0.0315(8) 0.0244(7) -0.0006(6) -0.0018(5) -0.0061(6)
    C20 0.0200(6) 0.0290(7) 0.0189(6) 0.0003(5) 0.0032(5) -0.0045(5)
    O1 0.0184(4) 0.0243(5) 0.0173(4) -0.0027(4) 0.0045(3) -0.0002(3)
    O2 0.0193(4) 0.0209(5) 0.0107(4) -0.0027(3) 0.0031(3) 0.0004(3)
    O3 0.0244(5) 0.0167(4) 0.0119(4) 0.0027(4) 0.0038(3) 0.0003(3)
    O4 0.0243(4) 0.0164(5) 0.0139(4) 0.0029(3) 0.0017(3) -0.0001(3)
    S1 0.01709(13) 0.01938(15) 0.02103(13) 0.00212(12) 0.00436(10) 0.00274(12)
_geom_special_details
;
All e.s.d.'s (except the e.s.d. in the dihedral angle between two l.s. planes)
are estimated using the full covariance matrix. The cell e.s.d.'s are taken
into account individually in the estimation of e.s.d.'s in distances, angles
and torsion angles; correlations between e.s.d.'s in cell parameters are only
used when they are defined by crystal symmetry. An approximate (isotropic)
treatment of cell e.s.d.'s is used for estimating e.s.d.'s involving l.s.
planes.
;
loop_
    _geom_bond_atom_site_label_1
    _geom_bond_atom_site_label_2
    _geom_bond_site_symmetry_2
    _geom_bond_distance
    _geom_bond_publ_flag
    C1 C13 . 1.5256(18) ?
    C1 C2 . 1.5266(19) ?
    C1 S1 . 1.8279(13) ?
    C1 H1 . 1 ?
    C2 O3 . 1.4271(15) ?
    C2 C3 . 1.5144(18) ?
    C2 H2 . 1 ?
    C3 O2 . 1.4288(15) ?
    C3 C4 . 1.5360(18) ?
    C3 H3 . 1 ?
    C4 C5 . 1.5236(19) ?
    C4 S1 . 1.8376(14) ?
    C4 H4 . 1 ?
    C5 O1 . 1.4322(16) ?
    C5 H5A . 0.99 ?
    C5 H5B . 0.99 ?
    C6 O1 . 1.4103(16) ?
    C6 O2 . 1.4195(15) ?
    C6 C7 . 1.5073(18) ?
    C6 H6 . 1 ?
    C7 C8 . 1.3907(19) ?
    C7 C12 . 1.3945(19) ?
    C8 C9 . 1.3974(18) ?
    C8 H8 . 0.95 ?
    C9 C10 . 1.3879(19) ?
    C9 H9 . 0.95 ?
    C10 C11 . 1.386(2) ?
    C10 H10 . 0.95 ?
    C11 C12 . 1.3928(19) ?
    C11 H11 . 0.95 ?
    C12 H12 . 0.95 ?
    C13 O4 . 1.4287(16) ?
    C13 H13A . 0.99 ?
    C13 H13B . 0.99 ?
    C14 O4 . 1.4100(15) ?
    C14 O3 . 1.4211(15) ?
    C14 C15 . 1.5000(17) ?
    C14 H14 . 1 ?
    C15 C16 . 1.3925(18) ?
    C15 C20 . 1.3928(19) ?
    C16 C17 . 1.3952(19) ?
    C16 H16 . 0.95 ?
    C17 C18 . 1.386(2) ?
    C17 H17 . 0.95 ?
    C18 C19 . 1.390(2) ?
    C18 H18 . 0.95 ?
    C19 C20 . 1.390(2) ?
    C19 H19 . 0.95 ?
    C20 H20 . 0.95 ?
loop_
    _geom_angle_atom_site_label_1
    _geom_angle_atom_site_label_2
    _geom_angle_atom_site_label_3
    _geom_angle_site_symmetry_1
    _geom_angle_site_symmetry_3
    _geom_angle
    _geom_angle_publ_flag
    C13 C1 C2 . . 109.75(11) ?
    C13 C1 S1 . . 114.52(9) ?
    C2 C1 S1 . . 105.18(9) ?
    C13 C1 H1 . . 109.1 ?
    C2 C1 H1 . . 109.1 ?
    S1 C1 H1 . . 109.1 ?
    O3 C2 C3 . . 104.97(10) ?
    O3 C2 C1 . . 111.34(10) ?
    C3 C2 C1 . . 107.41(11) ?
    O3 C2 H2 . . 111 ?
    C3 C2 H2 . . 111 ?
    C1 C2 H2 . . 111 ?
    O2 C3 C2 . . 105.99(10) ?
    O2 C3 C4 . . 111.45(10) ?
    C2 C3 C4 . . 106.47(10) ?
    O2 C3 H3 . . 110.9 ?
    C2 C3 H3 . . 110.9 ?
    C4 C3 H3 . . 110.9 ?
    C5 C4 C3 . . 110.57(10) ?
    C5 C4 S1 . . 114.52(10) ?
    C3 C4 S1 . . 105.32(9) ?
    C5 C4 H4 . . 108.8 ?
    C3 C4 H4 . . 108.8 ?
    S1 C4 H4 . . 108.8 ?
    O1 C5 C4 . . 111.54(11) ?
    O1 C5 H5A . . 109.3 ?
    C4 C5 H5A . . 109.3 ?
    O1 C5 H5B . . 109.3 ?
    C4 C5 H5B . . 109.3 ?
    H5A C5 H5B . . 108 ?
    O1 C6 O2 . . 110.77(10) ?
    O1 C6 C7 . . 109.08(11) ?
    O2 C6 C7 . . 109.30(11) ?
    O1 C6 H6 . . 109.2 ?
    O2 C6 H6 . . 109.2 ?
    C7 C6 H6 . . 109.2 ?
    C8 C7 C12 . . 119.57(12) ?
    C8 C7 C6 . . 121.27(12) ?
    C12 C7 C6 . . 119.06(12) ?
    C7 C8 C9 . . 119.79(12) ?
    C7 C8 H8 . . 120.1 ?
    C9 C8 H8 . . 120.1 ?
    C10 C9 C8 . . 120.36(13) ?
    C10 C9 H9 . . 119.8 ?
    C8 C9 H9 . . 119.8 ?
    C11 C10 C9 . . 119.92(12) ?
    C11 C10 H10 . . 120 ?
    C9 C10 H10 . . 120 ?
    C10 C11 C12 . . 119.93(13) ?
    C10 C11 H11 . . 120 ?
    C12 C11 H11 . . 120 ?
    C11 C12 C7 . . 120.40(14) ?
    C11 C12 H12 . . 119.8 ?
    C7 C12 H12 . . 119.8 ?
    O4 C13 C1 . . 111.31(11) ?
    O4 C13 H13A . . 109.4 ?
    C1 C13 H13A . . 109.4 ?
    O4 C13 H13B . . 109.4 ?
    C1 C13 H13B . . 109.4 ?
    H13A C13 H13B . . 108 ?
    O4 C14 O3 . . 110.58(10) ?
    O4 C14 C15 . . 107.30(10) ?
    O3 C14 C15 . . 107.83(11) ?
    O4 C14 H14 . . 110.4 ?
    O3 C14 H14 . . 110.4 ?
    C15 C14 H14 . . 110.4 ?
    C16 C15 C20 . . 119.77(12) ?
    C16 C15 C14 . . 120.53(12) ?
    C20 C15 C14 . . 119.69(12) ?
    C15 C16 C17 . . 119.85(14) ?
    C15 C16 H16 . . 120.1 ?
    C17 C16 H16 . . 120.1 ?
    C18 C17 C16 . . 120.16(14) ?
    C18 C17 H17 . . 119.9 ?
    C16 C17 H17 . . 119.9 ?
    C17 C18 C19 . . 120.07(13) ?
    C17 C18 H18 . . 120 ?
    C19 C18 H18 . . 120 ?
    C18 C19 C20 . . 119.97(14) ?
    C18 C19 H19 . . 120 ?
    C20 C19 H19 . . 120 ?
    C19 C20 C15 . . 120.17(13) ?
    C19 C20 H20 . . 119.9 ?
    C15 C20 H20 . . 119.9 ?
    C6 O1 C5 . . 109.91(10) ?
    C6 O2 C3 . . 110.49(10) ?
    C14 O3 C2 . . 112.91(10) ?
    C14 O4 C13 . . 111.41(9) ?
    C1 S1 C4 . . 94.89(6) ?
loop_
    _geom_torsion_atom_site_label_1
    _geom_torsion_atom_site_label_2
    _geom_torsion_atom_site_label_3
    _geom_torsion_atom_site_label_4
    _geom_torsion_site_symmetry_1
    _geom_torsion_site_symmetry_2
    _geom_torsion_site_symmetry_3
    _geom_torsion_site_symmetry_4
    _geom_torsion
    _geom_torsion_publ_flag
    C13 C1 C2 O3 . . . . 47.28(14) ?
    S1 C1 C2 O3 . . . . -76.39(11) ?
    C13 C1 C2 C3 . . . . 161.68(10) ?
    S1 C1 C2 C3 . . . . 38.02(11) ?
    O3 C2 C3 O2 . . . . -172.01(9) ?
    C1 C2 C3 O2 . . . . 69.39(12) ?
    O3 C2 C3 C4 . . . . 69.21(12) ?
    C1 C2 C3 C4 . . . . -49.39(13) ?
    O2 C3 C4 C5 . . . . 45.85(15) ?
    C2 C3 C4 C5 . . . . 160.99(11) ?
    O2 C3 C4 S1 . . . . -78.37(11) ?
    C2 C3 C4 S1 . . . . 36.77(11) ?
    C3 C4 C5 O1 . . . . -46.70(16) ?
    S1 C4 C5 O1 . . . . 72.07(13) ?
    O1 C6 C7 C8 . . . . 153.67(12) ?
    O2 C6 C7 C8 . . . . 32.42(17) ?
    O1 C6 C7 C12 . . . . -30.07(16) ?
    O2 C6 C7 C12 . . . . -151.31(12) ?
    C12 C7 C8 C9 . . . . 0.9(2) ?
    C6 C7 C8 C9 . . . . 177.15(13) ?
    C7 C8 C9 C10 . . . . -1.7(2) ?
    C8 C9 C10 C11 . . . . 1.4(3) ?
    C9 C10 C11 C12 . . . . -0.3(2) ?
    C10 C11 C12 C7 . . . . -0.5(2) ?
    C8 C7 C12 C11 . . . . 0.2(2) ?
    C6 C7 C12 C11 . . . . -176.16(13) ?
    C2 C1 C13 O4 . . . . -49.24(15) ?
    S1 C1 C13 O4 . . . . 68.77(13) ?
    O4 C14 C15 C16 . . . . -111.36(13) ?
    O3 C14 C15 C16 . . . . 129.50(12) ?
    O4 C14 C15 C20 . . . . 67.48(15) ?
    O3 C14 C15 C20 . . . . -51.66(15) ?
    C20 C15 C16 C17 . . . . -0.2(2) ?
    C14 C15 C16 C17 . . . . 178.65(12) ?
    C15 C16 C17 C18 . . . . -0.4(2) ?
    C16 C17 C18 C19 . . . . 0.8(2) ?
    C17 C18 C19 C20 . . . . -0.6(2) ?
    C18 C19 C20 C15 . . . . 0.0(2) ?
    C16 C15 C20 C19 . . . . 0.4(2) ?
    C14 C15 C20 C19 . . . . -178.47(13) ?
    O2 C6 O1 C5 . . . . -66.02(13) ?
    C7 C6 O1 C5 . . . . 173.64(10) ?
    C4 C5 O1 C6 . . . . 56.52(14) ?
    O1 C6 O2 C3 . . . . 65.43(13) ?
    C7 C6 O2 C3 . . . . -174.35(10) ?
    C2 C3 O2 C6 . . . . -170.15(10) ?
    C4 C3 O2 C6 . . . . -54.71(13) ?
    O4 C14 O3 C2 . . . . 60.93(13) ?
    C15 C14 O3 C2 . . . . 177.96(10) ?
    C3 C2 O3 C14 . . . . -169.74(10) ?
    C1 C2 O3 C14 . . . . -53.83(13) ?
    O3 C14 O4 C13 . . . . -62.23(13) ?
    C15 C14 O4 C13 . . . . -179.58(10) ?
    C1 C13 O4 C14 . . . . 57.33(14) ?
    C13 C1 S1 C4 . . . . -134.53(10) ?
    C2 C1 S1 C4 . . . . -13.96(9) ?
    C5 C4 S1 C1 . . . . -134.60(10) ?
    C3 C4 S1 C1 . . . . -12.90(9) ?
