# Supplementary material for: Monoclinic polymorph of 2,5-dide­oxy-2,5-epithio-1,3:4,6-bis-O-[(R)-phenyl­methyl­ene]-l-iditol
Source: Acta Crystallogr Sect E Struct Rep Online. 2012 Aug 11;68(Pt 9):o2668–9. doi: 10.1107/S1600536812034514 (PMC3435692; doi:10.1107/S1600536812034514)
Supplement: Supplementary file 2 [file e-68-o2668-Isup2.hkl]

#
# h,k,l, Fc-squared, Fo-squared, sigma(Fo-squared) and status flag
#
data_I
_shelx_title ' gibsfw in P 21 (ATOMS RENUMBERED)'
_shelx_refln_list_code          4
_shelx_F_calc_maximum      100.15
_exptl_crystal_F_000       376.00
_reflns_d_resolution_high  0.6500
 
loop_
 _symmetry_equiv_pos_as_xyz
 'x, y, z'
 '-x, y+1/2, -z'
 
_cell_length_a     6.1580
_cell_length_b     9.2230
_cell_length_c    15.4070
_cell_angle_alpha  90.000
_cell_angle_beta   95.785
_cell_angle_gamma  90.000
 
_shelx_F_squared_multiplier     1.000
 
loop_
 _refln_index_h
 _refln_index_k
 _refln_index_l
 _refln_F_squared_calc
 _refln_F_squared_meas
 _refln_F_squared_sigma
 _refln_observed_status
   0 -14   0       10.11        9.86      4.43 o
   1 -14   0        0.22        0.52      2.99 o
   1 -13   0      193.47      211.93     11.81 o
   2 -13   0       38.92       27.77      4.17 o
   3 -13   0       14.47       10.40      3.04 o
   0 -12   0      215.06      235.64     15.34 o
   1 -12   0       36.58       39.07      3.89 o
   2 -12   0      132.55      138.89      7.78 o
   3 -12   0       81.92       84.67      5.73 o
   4 -12   0       24.45       17.92      5.19 o
   5 -12   0        6.47        8.54      4.95 o
   1 -11   0       39.00       30.73      2.72 o
   2 -11   0       78.45       86.24      4.38 o
   3 -11   0        8.16        8.27      2.33 o
   4 -11   0        0.55       -1.07      2.05 o
   5 -11   0       71.39       79.71      8.76 o
   0 -10   0      424.29      428.54     19.14 o
   1 -10   0       23.01       18.65      2.36 o
   2 -10   0       88.68       87.12      4.40 o
   3 -10   0       82.25       91.03      5.21 o
   4 -10   0       89.32       95.58      5.52 o
   5 -10   0       36.32       40.14      3.94 o
   6 -10   0        6.14        3.37      3.01 o
   1  -9   0      279.02      262.16      8.25 o
   2  -9   0      150.53      154.43      6.09 o
   3  -9   0       27.37       28.06      2.69 o
   4  -9   0       12.40        8.82      2.07 o
   5  -9   0       58.85       62.42      3.72 o
   6  -9   0       47.91       50.39      3.88 o
   7  -9   0        6.40        6.92      3.71 o
   0  -8   0      142.96      145.89      7.06 o
   1  -8   0      200.76      186.16      5.67 o
   2  -8   0      153.68      138.47      5.10 o
   3  -8   0       13.66       12.97      1.83 o
   4  -8   0       81.12       79.21      4.02 o
   5  -8   0       35.57       34.06      2.64 o
   6  -8   0       93.52       88.71      5.68 o
   7  -8   0       24.83       27.47      3.06 o
   1  -7   0       74.17       67.74      2.48 o
   2  -7   0       77.43       72.96      2.74 o
   3  -7   0      125.12      123.15      4.18 o
   4  -7   0      117.05      109.73      3.55 o
   5  -7   0      158.97      161.06      6.47 o
   6  -7   0      134.65      149.77      8.55 o
   7  -7   0       40.02       43.68      2.98 o
   8  -7   0        1.77        1.15      3.38 o
   0  -6   0      794.27      840.72     22.98 o
   1  -6   0      291.75      287.87      6.09 o
   2  -6   0      198.88      203.02      5.10 o
   3  -6   0      168.26      174.26      4.97 o
   4  -6   0      265.31      253.98      6.62 o
   5  -6   0       66.68       56.18      2.40 o
   6  -6   0       76.27       64.68      3.33 o
   7  -6   0        3.89        2.39      1.34 o
   8  -6   0      105.67      103.48     14.38 o
   1  -5   0      606.83      663.26     11.18 o
   2  -5   0       14.03       14.36      1.00 o
   3  -5   0      583.46      583.82     13.22 o
   4  -5   0      427.92      438.45      7.90 o
   5  -5   0        4.34        2.75      0.53 o
   6  -5   0       32.99       32.97      1.73 o
   7  -5   0        9.07        7.90      3.54 o
   8  -5   0       21.26       14.94      3.78 o
   0  -4   0      156.50      157.79      4.03 o
   1  -4   0      450.32      448.37      8.00 o
   2  -4   0     1106.12     1224.79     21.16 o
   3  -4   0      413.06      450.88      7.61 o
   4  -4   0      310.89      313.03      5.68 o
   5  -4   0       25.76       26.39      0.87 o
   6  -4   0      314.79      346.88     11.24 o
   7  -4   0       50.06       47.50      3.24 o
   1  -3   0      896.17      896.17     14.14 o
   2  -3   0      221.92      247.80      4.45 o
   3  -3   0       17.46       13.86      0.56 o
   4  -3   0      804.53      794.14     12.76 o
   5  -3   0      238.76      256.38      4.82 o
   6  -3   0       26.58       23.48      1.00 o
   7  -3   0       59.71       55.76      3.66 o
   0  -2   0     6282.79     6309.30    144.53 o
   1  -2   0      508.28      492.57      7.97 o
   2  -2   0        3.55        2.75      0.28 o
   3  -2   0     1021.75     1105.26     14.44 o
   4  -2   0       16.26       22.31      0.62 o
   5  -2   0      117.06      112.91      2.40 o
   6  -2   0      389.16      397.49     12.41 o
   7  -2   0      221.17      228.46     14.53 o
   8  -2   0       52.36       50.79      4.56 o
   1  -1   0    10029.40     9469.70    328.10 o
   2  -1   0     1555.59     1585.06     22.62 o
   3  -1   0     2026.20     2135.62     28.87 o
   4  -1   0      218.87      204.12      3.50 o
   5  -1   0      240.88      239.47      6.72 o
   6  -1   0       73.81       71.52      3.51 o
   7  -1   0       43.72       44.30      4.01 o
   8  -1   0       44.11       48.80      4.87 o
   1   0   0      216.87      221.02      3.93 o
   2   0   0      146.14      154.76      2.82 o
   3   0   0      402.33      391.07      8.21 o
   4   0   0      398.02      424.43     12.82 o
   5   0   0       17.19       17.21      1.40 o
   6   0   0       25.80       29.29      3.05 o
   7   0   0      106.48      112.50      6.20 o
   8   0   0       41.50       39.79      4.75 o
   9   0   0       12.43        1.32      4.51 o
   1   1   0    10007.34     8467.61    370.09 o
   2   1   0     1570.67     1536.57     27.46 o
   3   1   0     2029.77     2177.85     43.28 o
   4   1   0      213.19      198.76      6.91 o
   5   1   0      242.90      230.79      8.89 o
   6   1   0       75.57       81.58      5.44 o
   7   1   0       42.36       42.93      4.44 o
   8   1   0       44.13       42.81      4.56 o
   9   1   0       15.20       11.14      3.27 o
   0   2   0     6351.98     6354.55    194.48 o
   1   2   0      493.08      475.89      9.06 o
   2   2   0        3.21        3.11      0.44 o
   3   2   0     1031.33     1129.30     41.90 o
   4   2   0       16.28       23.48      1.28 o
   5   2   0      119.64      115.12      4.25 o
   6   2   0      380.95      362.57     22.63 o
   7   2   0      218.50      213.05     13.49 o
   8   2   0       51.65       51.48      4.06 o
   9   2   0       40.97       42.57      6.28 o
   1   3   0      891.85      879.26     19.06 o
   2   3   0      225.69      263.78      5.20 o
   3   3   0       16.82       14.64      0.72 o
   4   3   0      795.11      821.49     42.74 o
   5   3   0      247.59      261.85      9.16 o
   6   3   0       26.94       19.22      1.65 o
   7   3   0       59.13       49.99      4.93 o
   8   3   0        2.85       -1.69      3.29 o
   9   3   0        6.33        0.09      4.23 o
   0   4   0      146.80      147.08      3.88 o
   1   4   0      435.43      436.83      9.07 o
   2   4   0     1112.79     1223.50     25.11 o
   3   4   0      411.16      455.29     14.49 o
   4   4   0      310.64      320.41     15.19 o
   5   4   0       26.85       26.20      2.12 o
   6   4   0      314.70      315.98     19.78 o
   7   4   0       52.23       55.19      5.75 o
   8   4   0       29.53       21.34      4.17 o
   9   4   0       35.98       32.53      7.11 o
   1   5   0      611.66      674.51     14.21 o
   2   5   0       14.98       13.52      0.62 o
   3   5   0      576.64      567.06     16.62 o
   4   5   0      427.72      433.72     23.57 o
   5   5   0        5.60        5.59      2.05 o
   6   5   0       33.95       29.59      3.48 o
   7   5   0        9.60        8.16      2.74 o
   8   5   0       21.32       19.72      4.85 o
   0   6   0      796.23      845.12     37.86 o
   1   6   0      290.89      293.02      9.04 o
   2   6   0      201.75      221.99      6.47 o
   3   6   0      166.40      180.80      6.85 o
   4   6   0      266.09      238.88     16.32 o
   5   6   0       67.92       51.35      4.32 o
   6   6   0       76.93       71.67      5.76 o
   7   6   0        4.46        7.90      2.86 o
   8   6   0      104.68      104.64     11.38 o
   1   7   0       74.75       72.48      3.53 o
   2   7   0       77.18       83.46      2.58 o
   3   7   0      127.16      130.16      6.25 o
   4   7   0      116.05       99.88      9.42 o
   5   7   0      154.63      143.84     10.18 o
   6   7   0      135.02      146.78     11.65 o
   7   7   0       40.08       44.68      6.06 o
   8   7   0        1.72        1.23      3.54 o
   1   8   0      201.53      182.84      9.18 o
   2   8   0      157.33      145.43      5.69 o
   3   8   0       14.16       12.23      1.78 o
   5   8   0       34.68       33.73      3.17 o
   6   8   0       93.47       83.46      6.38 o
   7   8   0       22.93       18.24      4.18 o
   1   9   0      282.08      261.86     12.81 o
   2   9   0      147.04      132.32     16.26 o
   5   9   0       59.63       54.35      5.56 o
   6   9   0       48.35       45.19      6.08 o
  -1 -14   1       36.96       34.06      5.17 o
   0 -14   1       16.10       13.17      3.83 o
   1 -14   1       35.39       38.71      7.16 o
  -3 -13   1        1.07        4.18      3.47 o
  -2 -13   1        7.47        3.01      2.91 o
  -1 -13   1       21.12       14.64      3.82 o
   0 -13   1       50.32       46.85      4.77 o
   1 -13   1      102.17      100.63      7.75 o
   2 -13   1       13.05       16.98      4.11 o
   3 -13   1       57.90       46.33      5.26 o
  -5 -12   1      109.82       97.07     13.93 o
  -4 -12   1       13.64       11.14      4.08 o
  -3 -12   1        2.79       -1.23      2.66 o
  -2 -12   1      116.11      118.99      6.58 o
  -1 -12   1       12.78        8.88      2.64 o
   0 -12   1       43.04       47.10      4.14 o
   1 -12   1        5.07        6.68      2.58 o
   2 -12   1      110.84      116.53      6.72 o
   3 -12   1        6.09        2.57      2.20 o
   4 -12   1       20.69       11.84      3.83 o
  -5 -11   1       34.92       31.89      5.21 o
  -4 -11   1       54.50       56.74      4.40 o
  -3 -11   1       42.16       42.07      3.54 o
  -2 -11   1       80.66       81.75      4.77 o
  -1 -11   1       57.92       57.74      4.01 o
   0 -11   1       75.22       72.15      4.64 o
   1 -11   1       44.64       43.06      3.59 o
   2 -11   1       21.18       29.49      3.07 o
   3 -11   1      220.44      227.31     11.37 o
   4 -11   1       15.03       15.08      3.59 o
   5 -11   1       12.65       10.40      2.37 o
  -6 -10   1        6.92        6.58      3.92 o
  -5 -10   1       19.01       24.96      2.82 o
  -4 -10   1        9.68        9.68      2.11 o
  -3 -10   1       74.39       80.22      4.56 o
  -2 -10   1       59.98       66.50      3.69 o
  -1 -10   1      245.63      243.25      8.53 o
   0 -10   1       33.58       34.06      3.41 o
   1 -10   1      166.71      180.28      9.37 o
   2 -10   1      191.81      202.71      7.52 o
   3 -10   1       25.34       21.08      2.94 o
   4 -10   1      126.41      133.18      6.96 o
   5 -10   1       95.45      104.45      6.56 o
   6 -10   1       16.24       10.34      2.49 o
  -7  -9   1       59.39       60.35      7.19 o
  -6  -9   1       69.13       75.89      5.58 o
  -5  -9   1      120.25      129.94      7.10 o
  -4  -9   1       59.28       58.46      3.60 o
  -3  -9   1       51.52       54.77      3.21 o
  -2  -9   1        1.82        0.70      1.60 o
  -1  -9   1       63.91       59.04      3.04 o
   0  -9   1      168.24      170.05      6.15 o
   1  -9   1      148.48      141.82      5.16 o
   2  -9   1      511.12      527.49     16.03 o
   3  -9   1       55.83       59.62      3.35 o
   4  -9   1        3.29        1.60      1.69 o
   5  -9   1       23.97       25.63      3.05 o
   6  -9   1        5.46        5.97      2.11 o
   7  -9   1       94.99       86.77      6.86 o
  -7  -8   1       50.92       45.95      4.47 o
  -6  -8   1       53.06       55.19      5.32 o
  -5  -8   1       59.67       49.59      2.79 o
  -4  -8   1       59.00       59.33      2.61 o
  -3  -8   1      250.01      269.84      9.29 o
  -2  -8   1       52.31       50.26      3.07 o
  -1  -8   1      143.57      121.08      4.56 o
   0  -8   1       27.21       34.49      2.10 o
   1  -8   1       86.64       78.38      3.34 o
   2  -8   1       33.70       25.35      2.18 o
   3  -8   1        4.40        5.07      1.62 o
   4  -8   1      384.95      384.05     14.41 o
   5  -8   1      169.83      178.75      8.83 o
   6  -8   1       45.14       43.80      2.99 o
   7  -8   1       29.38       33.94      3.52 o
  -7  -7   1       50.36       48.14      3.79 o
  -6  -7   1      111.01      109.33      5.72 o
  -5  -7   1      151.80      163.95      5.80 o
  -4  -7   1       25.03       19.97      1.35 o
  -3  -7   1       82.72       75.24      3.43 o
  -2  -7   1       70.53       68.36      2.65 o
  -1  -7   1      274.98      271.12      7.15 o
   0  -7   1       27.55       24.87      1.69 o
   1  -7   1      196.39      183.10      5.61 o
   2  -7   1      138.25      150.47      4.39 o
   3  -7   1      112.46      112.71      4.00 o
   4  -7   1      163.18      174.00      4.73 o
   5  -7   1       86.16       83.28      3.78 o
   6  -7   1        5.32        5.78      1.49 o
   7  -7   1      234.20      242.05     15.25 o
   8  -7   1        1.52        0.98      3.92 o
  -8  -6   1       10.50       11.58      3.46 o
  -7  -6   1        2.42        2.57      1.42 o
  -6  -6   1       49.83       42.57      2.70 o
  -5  -6   1      121.26      131.02      4.53 o
  -4  -6   1      177.05      164.93      4.60 o
  -3  -6   1      464.29      451.24     10.02 o
  -2  -6   1      415.63      425.18      8.95 o
  -1  -6   1      211.72      199.83      4.26 o
   0  -6   1       69.14       74.27      2.27 o
   1  -6   1      460.24      456.15      8.87 o
   2  -6   1        9.63        8.44      0.99 o
   3  -6   1      154.45      155.86      4.71 o
   4  -6   1        7.79        6.92      0.99 o
   5  -6   1       19.24       20.65      1.55 o
   6  -6   1      262.31      290.98     11.26 o
   7  -6   1        2.43        4.07      1.33 o
   8  -6   1      150.38      148.39     17.23 o
  -7  -5   1      117.13      121.69      6.66 o
  -6  -5   1       25.89       20.83      1.21 o
  -5  -5   1      116.59      115.12      2.83 o
  -4  -5   1       40.36       37.09      1.26 o
  -3  -5   1        3.36        2.39      0.61 o
  -2  -5   1      105.45      108.95      2.56 o
  -1  -5   1       90.17       88.37      2.12 o
   0  -5   1      565.91      603.38     11.12 o
   1  -5   1     1897.26     2022.39     35.72 o
   2  -5   1       64.85       61.08      1.92 o
   3  -5   1       62.20       58.18      1.58 o
   4  -5   1      423.28      397.94      7.53 o
   5  -5   1       65.51       56.60      1.71 o
   6  -5   1       98.41       98.75      4.31 o
   7  -5   1       40.48       36.29      5.11 o
   8  -5   1       44.71       53.38      6.34 o
  -7  -4   1       33.76       34.06      2.64 o
  -6  -4   1       14.00       16.51      1.07 o
  -5  -4   1       80.29       71.52      1.75 o
  -4  -4   1      246.17      245.64      4.73 o
  -3  -4   1      433.91      446.92      7.59 o
  -2  -4   1       14.65       13.17      0.82 o
  -1  -4   1      416.20      404.29      8.35 o
   0  -4   1      352.60      371.88      7.28 o
   1  -4   1     2506.83     2603.65     41.58 o
   2  -4   1      157.34      170.08      3.44 o
   3  -4   1      490.56      508.82      8.51 o
   4  -4   1      502.12      550.83      8.86 o
   5  -4   1      446.72      435.28      7.88 o
   6  -4   1      262.28      267.05      6.48 o
   7  -4   1      139.53      143.16      8.80 o
  -7  -3   1      113.90      120.24      9.31 o
  -6  -3   1      245.85      256.07      6.95 o
  -5  -3   1       77.83       80.73      2.03 o
  -4  -3   1       64.11       69.31      1.25 o
  -3  -3   1      594.71      628.66      9.00 o
  -2  -3   1       71.26       77.72      1.66 o
  -1  -3   1      182.86      187.04      3.35 o
   0  -3   1     2166.65     2242.39     36.83 o
   1  -3   1     6780.31     6870.83    114.45 o
   2  -3   1      697.66      718.37     11.64 o
   3  -3   1       57.85       68.68      1.40 o
   4  -3   1      446.29      455.68      6.85 o
   5  -3   1      110.01      104.84      1.73 o
   6  -3   1      195.64      197.92      8.76 o
   7  -3   1      148.39      145.88      7.29 o
  -8  -2   1       13.59       13.86      2.46 o
  -7  -2   1       28.29       33.07      3.46 o
  -6  -2   1       27.98       24.59      1.49 o
  -5  -2   1      118.97      132.11      2.82 o
  -4  -2   1      218.29      207.35      3.53 o
  -3  -2   1      308.91      308.14      4.96 o
  -2  -2   1     1723.90     1669.51     28.63 o
  -1  -2   1      982.61      949.20     17.49 o
   0  -2   1     5778.09     5762.71    115.74 o
   1  -2   1      895.64      899.63     15.31 o
   2  -2   1      940.98      968.65     12.93 o
   3  -2   1      654.11      676.13     10.31 o
   4  -2   1     1228.04     1305.48     19.11 o
   5  -2   1      362.33      350.13      8.12 o
   6  -2   1       11.36        9.22      1.60 o
   7  -2   1       90.51      100.82      8.14 o
   8  -2   1       82.80       81.91      8.87 o
  -8  -1   1       20.34       26.49      3.59 o
  -7  -1   1      251.35      250.65     11.94 o
  -6  -1   1      106.17      109.33      6.12 o
  -5  -1   1      271.43      285.90     12.12 o
  -4  -1   1       59.79       71.04      1.27 o
  -3  -1   1       53.75       60.06      1.17 o
  -2  -1   1      729.45      753.58     11.93 o
  -1  -1   1     2331.91     2261.49     44.41 o
   0  -1   1     1375.15     1290.48     34.89 o
   1  -1   1      203.41      216.13      3.88 o
   2  -1   1      474.78      488.72      7.10 o
   3  -1   1     3919.26     4171.31     58.88 o
   4  -1   1       53.10       52.84      1.64 o
   5  -1   1       51.28       42.44      2.45 o
   6  -1   1       10.96       16.35      1.60 o
   7  -1   1      173.17      175.75     13.00 o
   8  -1   1       16.99       19.80      3.69 o
   9  -1   1        7.47        3.45      2.73 o
  -9   0   1       26.67       18.08      3.84 o
  -8   0   1       36.66       43.93      3.87 o
  -7   0   1        4.57        3.01      2.58 o
  -6   0   1       50.75       45.31      3.93 o
  -5   0   1       33.13       32.97      2.27 o
  -4   0   1      169.81      189.54      3.38 o
  -3   0   1     2355.04     2438.63     47.70 o
  -2   0   1     1833.75     1836.86     42.25 o
  -1   0   1        0.61        2.13      0.28 o
   1   0   1     5722.70     5705.76    114.29 o
   2   0   1     2097.22     2035.72     46.21 o
   3   0   1        0.63        3.11      0.90 o
   4   0   1      100.68      134.28      3.93 o
   5   0   1      188.76      178.03      7.55 o
   6   0   1        9.50        5.16      1.58 o
   7   0   1        5.70        2.66      2.67 o
   8   0   1       15.15       20.39      4.76 o
   9   0   1        6.80        9.33      3.57 o
  -9   1   1       10.13       16.35      4.80 o
  -8   1   1       19.57       17.92      2.63 o
  -7   1   1      250.63      269.20     15.47 o
  -6   1   1      102.03      101.59      6.47 o
  -5   1   1      278.93      306.35     11.55 o
  -4   1   1       62.58       72.96      1.77 o
  -3   1   1       54.28       62.73      1.64 o
  -2   1   1      727.49      749.94     16.03 o
  -1   1   1     2326.01     2388.17     68.92 o
   0   1   1     1384.66     1366.34     39.43 o
   1   1   1      206.70      211.99      3.84 o
   2   1   1      491.27      511.13     11.52 o
   3   1   1     3951.08     4230.92    101.31 o
   4   1   1       50.89       52.02      2.31 o
   5   1   1       50.99       43.68      2.74 o
   6   1   1       10.54       15.08      3.37 o
   7   1   1      173.12      179.01      7.32 o
   8   1   1       17.85       18.08      3.45 o
   9   1   1        6.49        2.75      3.47 o
  -9   2   1       23.46       26.11      4.81 o
  -8   2   1       13.12       21.16      5.28 o
  -7   2   1       28.59       29.29      3.67 o
  -6   2   1       28.37       20.99      4.06 o
  -5   2   1      123.42      133.63      3.92 o
  -4   2   1      216.81      204.11      6.47 o
  -3   2   1      307.49      300.90      8.18 o
  -2   2   1     1743.93     1725.06     33.82 o
  -1   2   1     1003.51     1002.54     18.57 o
   0   2   1     5808.92     5874.57    112.43 o
   1   2   1      898.41      939.21     17.97 o
   2   2   1      947.28      971.04     20.03 o
   3   2   1      643.87      663.89     18.00 o
   4   2   1     1213.00     1246.05     38.66 o
   5   2   1      365.20      352.25     16.64 o
   6   2   1        9.56        5.69      3.46 o
   7   2   1       88.62      100.63      8.14 o
   8   2   1       83.31       85.72      7.34 o
   9   2   1        9.50       10.95      4.55 o
  -9   3   1        9.58        9.33      3.45 o
  -8   3   1       25.59       21.86      4.94 o
  -7   3   1      115.65      130.80      8.85 o
  -6   3   1      249.45      250.96     11.95 o
  -5   3   1       78.87       80.22      4.05 o
  -4   3   1       66.56       65.90      2.45 o
  -3   3   1      592.09      647.24     14.89 o
  -2   3   1       73.23       81.93      1.87 o
  -1   3   1      183.03      191.19      3.64 o
   0   3   1     2136.14     2234.80     40.36 o
   1   3   1     6749.95     6798.45    148.62 o
   2   3   1      711.73      733.16     13.80 o
   3   3   1       61.56       75.08      2.28 o
   4   3   1      438.24      413.22     13.03 o
   5   3   1      110.60      110.72      4.56 o
   6   3   1      193.25      193.95     11.29 o
   7   3   1      148.97      152.09     10.46 o
   8   3   1       31.37       32.21      4.81 o
   9   3   1       73.09       83.97     10.54 o
  -9   4   1       18.31       14.36      4.79 o
  -8   4   1       26.84       32.21      6.10 o
  -7   4   1       33.55       24.03      3.42 o
  -6   4   1       14.45       10.58      2.58 o
  -5   4   1       78.59       59.62      6.85 o
  -4   4   1      243.73      235.98     11.88 o
  -3   4   1      419.96      435.80     11.82 o
  -2   4   1       16.27       13.86      0.77 o
  -1   4   1      415.53      412.68      8.82 o
   0   4   1      347.89      371.16      8.73 o
   1   4   1     2502.16     2668.79     53.85 o
   2   4   1      159.14      168.86      4.17 o
   3   4   1      484.09      538.60     17.08 o
   4   4   1      503.67      549.08     16.35 o
   5   4   1      458.75      415.83     18.47 o
   6   4   1      257.98      255.77     12.37 o
   7   4   1      139.79      163.45     11.81 o
  -8   5   1       22.51       25.53      4.76 o
  -7   5   1      113.47      120.44      8.48 o
  -6   5   1       23.63       23.29      3.18 o
  -4   5   1       41.84       38.24      3.14 o
  -3   5   1        3.22        2.30      0.80 o
  -2   5   1      107.27      114.33      2.82 o
  -1   5   1       89.76       92.49      2.35 o
   0   5   1      557.12      584.51     15.51 o
   1   5   1     1905.36     2020.75     41.67 o
   2   5   1       70.39       72.32      2.25 o
   3   5   1       64.27       54.64      2.23 o
   4   5   1      419.87      402.47     14.38 o
   5   5   1       64.88       52.16      3.13 o
   6   5   1       99.11      112.30      6.40 o
   7   5   1       41.46       41.47      4.73 o
   8   5   1       45.12       55.89      6.49 o
  -8   6   1       10.68       11.71      4.06 o
  -7   6   1        2.54        8.88      4.43 o
  -6   6   1       50.35       46.33      5.13 o
  -4   6   1      172.10      166.63     10.95 o
  -3   6   1      458.20      431.41     14.10 o
  -2   6   1      424.00      429.86     11.74 o
  -1   6   1      213.35      202.77      5.10 o
   0   6   1       66.33       67.59      2.17 o
   1   6   1      460.21      462.62     10.96 o
   2   6   1       10.02       10.58      0.80 o
   3   6   1      155.76      151.64      5.81 o
   4   6   1        7.35        5.33      1.26 o
   5   6   1       17.21       14.72      3.18 o
   6   6   1      267.52      298.42     16.93 o
   7   6   1        2.37        6.58      3.19 o
   8   6   1      147.96      150.46     15.72 o
  -8   7   1       48.07       50.12      8.41 o
  -7   7   1       48.85       53.80      7.19 o
  -6   7   1      108.05      101.77      8.38 o
  -4   7   1       26.65       26.88      2.93 o
  -3   7   1       82.14       78.38      7.02 o
  -2   7   1       71.93       75.57      1.96 o
  -1   7   1      274.82      284.32      8.90 o
   0   7   1       27.50       20.05      1.69 o
   1   7   1      198.22      191.36      9.92 o
   2   7   1      130.76      144.52      4.98 o
   3   7   1      116.78      104.65      7.14 o
   4   7   1      166.19      164.92      6.79 o
   5   7   1       85.18       85.55      7.15 o
   6   7   1        5.58        7.22      2.38 o
   7   7   1      230.37      237.09     20.04 o
  -7   8   1       51.38       40.50      6.48 o
  -6   8   1       54.04       52.16      5.44 o
  -3   8   1      248.25      233.94     27.68 o
  -2   8   1       53.03       53.80      2.35 o
  -1   8   1      148.01      139.58      8.02 o
   1   8   1       86.93       90.14      5.19 o
   2   8   1       32.83       26.49      1.55 o
   3   8   1        4.05        4.54      1.69 o
   4   8   1      379.05      366.50     26.71 o
   5   8   1      167.02      173.00     14.13 o
   6   8   1       47.74       52.70      5.34 o
   7   8   1       30.26       35.61      4.72 o
  -6   9   1       70.51       70.56      6.50 o
  -5   9   1      121.98      126.72     11.04 o
  -2   9   1        1.74        2.05      0.27 o
  -1   9   1       63.77       57.45      2.86 o
   1   9   1      151.60      142.04     12.13 o
   2   9   1      519.35      471.45     32.77 o
   4   9   1        2.85        2.65      1.51 o
   5   9   1       23.94       20.83      3.27 o
  -1 -14   2        6.64        4.78      3.54 o
   0 -14   2       19.23       20.99      3.97 o
   1 -14   2       23.60       23.76      7.45 o
  -3 -13   2        0.89       -0.89      3.64 o
  -2 -13   2       34.45       34.39      4.20 o
  -1 -13   2       14.00       13.86      2.95 o
   0 -13   2       45.37       52.02      5.30 o
   1 -13   2       14.80       16.20      3.64 o
   2 -13   2        5.15        5.24      2.85 o
   3 -13   2        3.76        9.05      4.36 o
  -5 -12   2       24.39       21.08      5.02 o
  -4 -12   2      120.84      117.76     10.44 o
  -3 -12   2        2.37        1.41      3.89 o
  -2 -12   2       19.65       18.24      2.66 o
  -1 -12   2       60.40       50.26      4.40 o
   0 -12   2       31.05       36.52      4.21 o
   1 -12   2       18.97       20.65      3.25 o
   2 -12   2      132.37      135.14      8.55 o
   3 -12   2       79.90       82.94      6.53 o
   4 -12   2        0.79        0.63      3.47 o
  -5 -11   2       95.52       83.63      9.49 o
  -4 -11   2       27.34       32.74      3.56 o
  -3 -11   2       16.48       19.64      2.42 o
  -2 -11   2      251.60      261.21     11.27 o
  -1 -11   2      205.32      208.93      8.45 o
   0 -11   2       60.93       71.03      4.61 o
   1 -11   2       15.41       12.90      2.84 o
   2 -11   2       71.77       78.71      4.17 o
   3 -11   2       28.44       27.47      3.06 o
   4 -11   2       28.58       30.52      5.51 o
   5 -11   2       51.07       43.68      4.86 o
  -6 -10   2       26.10       24.68      4.87 o
  -5 -10   2       28.70       29.90      3.71 o
  -4 -10   2      102.15      100.25      5.67 o
  -3 -10   2       41.19       41.83      3.17 o
  -2 -10   2       31.13       25.43      3.23 o
  -1 -10   2       14.77       17.37      2.74 o
   0 -10   2       62.73       56.32      3.53 o
   1 -10   2      223.78      253.04      8.40 o
   2 -10   2      202.33      206.49      8.40 o
   3 -10   2       25.91       28.37      2.71 o
   4 -10   2        9.31       11.26      2.27 o
   5 -10   2       72.88       70.40      4.90 o
   6 -10   2       11.91       10.83      2.29 o
  -7  -9   2       32.35       28.98      3.95 o
  -6  -9   2        8.00        9.33      2.65 o
  -5  -9   2       11.62       12.10      2.03 o
  -4  -9   2       45.77       45.57      2.54 o
  -3  -9   2       58.76       56.89      3.41 o
  -2  -9   2      113.93      119.42      4.94 o
  -1  -9   2      105.28      106.00      5.04 o
   0  -9   2       53.02       53.53      3.17 o
   1  -9   2       93.14       93.57      4.56 o
   2  -9   2      196.75      214.71      7.74 o
   3  -9   2       10.06        6.15      1.68 o
   4  -9   2      123.67      119.82      5.99 o
   5  -9   2      100.71      103.10      5.75 o
   6  -9   2       22.46       19.88      3.03 o
   7  -9   2      118.02       98.56      7.87 o
  -7  -8   2       10.25       11.46      2.74 o
  -6  -8   2      121.55      118.79      6.79 o
  -5  -8   2       62.01       67.74      3.10 o
  -4  -8   2       55.63       61.38      2.81 o
  -3  -8   2       67.86       65.28      3.50 o
  -2  -8   2       15.17       12.36      2.05 o
  -1  -8   2       84.68       85.20      3.48 o
   0  -8   2       34.98       36.07      2.26 o
   1  -8   2      120.14      122.95      4.39 o
   2  -8   2      380.65      396.00     12.39 o
   3  -8   2       11.45       12.43      1.86 o
   4  -8   2      114.25      115.73      4.66 o
   5  -8   2      225.39      243.82     10.60 o
   6  -8   2        4.04       -0.89      1.51 o
   7  -8   2        0.69        0.89      1.78 o
  -7  -7   2       52.76       52.29      3.95 o
  -6  -7   2        1.76        1.86      1.23 o
  -5  -7   2      101.09       90.85      3.77 o
  -4  -7   2       34.45       31.25      1.47 o
  -3  -7   2      133.63      132.54      4.99 o
  -2  -7   2      283.62      285.90      7.98 o
  -1  -7   2       63.95       63.17      3.14 o
   0  -7   2      135.16      131.03      4.53 o
   1  -7   2       60.50       61.83      2.52 o
   2  -7   2      244.31      246.23      6.81 o
   3  -7   2       45.83       52.02      2.18 o
   4  -7   2      108.37      103.30      3.64 o
   5  -7   2       17.85       19.56      1.67 o
   6  -7   2       71.33       82.94      4.80 o
   7  -7   2       29.43       29.70      3.49 o
   8  -7   2       46.05       42.44      7.13 o
  -7  -6   2       20.41       22.66      2.51 o
  -6  -6   2      220.90      224.49      9.61 o
  -5  -6   2      192.39      193.69      6.57 o
  -4  -6   2      183.87      184.62      5.37 o
  -3  -6   2       14.20       11.97      1.04 o
  -2  -6   2       34.07       30.94      1.57 o
  -1  -6   2       73.88       79.04      2.18 o
   0  -6   2       23.38       21.52      1.14 o
   1  -6   2      127.59      141.14      3.36 o
   2  -6   2       78.39       82.60      2.74 o
   3  -6   2      282.00      269.88      7.75 o
   4  -6   2       15.56       18.73      1.23 o
   5  -6   2       14.73       16.05      0.91 o
   6  -6   2        7.55        6.78      1.62 o
   7  -6   2       85.88       91.03      6.12 o
   8  -6   2       67.83       73.28      8.72 o
  -7  -5   2       10.26        7.58      1.24 o
  -6  -5   2        4.26        4.54      0.60 o
  -5  -5   2        0.98        1.15      0.71 o
  -4  -5   2        4.33        3.21      0.71 o
  -3  -5   2      156.46      165.66      3.88 o
  -2  -5   2      565.61      577.09     12.24 o
  -1  -5   2      609.33      632.50     13.77 o
   0  -5   2      411.03      396.62      8.27 o
   1  -5   2      426.55      418.32      7.72 o
   2  -5   2       23.90       25.82      1.24 o
   3  -5   2        0.19        1.60      0.62 o
   4  -5   2       27.16       28.48      1.00 o
   5  -5   2      119.34      122.53      3.34 o
   6  -5   2      132.18      136.24      5.95 o
   7  -5   2        9.94        7.02      3.20 o
   8  -5   2       36.56       37.89      5.57 o
  -7  -4   2       39.55       33.51      2.50 o
  -6  -4   2      112.29      112.90      4.20 o
  -5  -4   2        9.89       12.17      0.79 o
  -4  -4   2       18.83       15.90      0.60 o
  -3  -4   2       79.83       89.61      1.96 o
  -2  -4   2       95.47      103.12      2.49 o
  -1  -4   2       56.66       56.89      1.56 o
   0  -4   2      653.95      660.82     12.62 o
   1  -4   2      451.82      454.75      8.45 o
   2  -4   2     1188.86     1217.04     19.78 o
   3  -4   2      365.40      357.66      6.43 o
   4  -4   2      477.46      488.46      8.34 o
   5  -4   2      216.69      205.43      4.86 o
   6  -4   2       32.06       32.42      2.15 o
   7  -4   2       17.21       15.74      2.02 o
   8  -4   2      188.54      210.02     16.95 o
  -7  -3   2       36.97       37.66      4.40 o
  -6  -3   2        4.22        3.55      0.28 o
  -5  -3   2       17.49       18.32      0.73 o
  -4  -3   2      221.82      222.00      3.37 o
  -3  -3   2      747.17      788.00     12.19 o
  -2  -3   2      232.74      209.07      4.09 o
  -1  -3   2      453.38      427.23     10.15 o
   0  -3   2      980.96      977.77     19.51 o
   1  -3   2       43.06       44.56      1.13 o
   2  -3   2      154.55      154.72      2.58 o
   3  -3   2      308.97      307.77      4.63 o
   4  -3   2      458.79      448.07      7.19 o
   5  -3   2       96.57       94.67      3.85 o
   6  -3   2       85.04       96.70      4.26 o
   7  -3   2       45.33       48.40      3.41 o
   8  -3   2      221.85      210.58     23.53 o
  -8  -2   2       47.10       53.66      4.83 o
  -7  -2   2       84.06       81.06      4.75 o
  -6  -2   2      531.54      556.95     15.13 o
  -5  -2   2       46.58       44.68      1.39 o
  -4  -2   2      175.78      173.03      2.98 o
  -3  -2   2      217.83      230.83      3.72 o
  -2  -2   2       39.41       39.07      0.94 o
  -1  -2   2      299.14      289.80      5.13 o
   0  -2   2     8562.93     8607.89    185.75 o
   1  -2   2      109.84      104.89      2.32 o
   2  -2   2      563.02      568.07      8.56 o
   3  -2   2      137.21      162.53      2.64 o
   4  -2   2      473.01      488.52      6.68 o
   5  -2   2      263.58      235.98      8.41 o
   6  -2   2        4.88        2.75      1.50 o
   7  -2   2       15.93       19.14      2.31 o
   8  -2   2        3.96        6.82      2.46 o
  -8  -1   2       14.02       16.28      2.81 o
  -7  -1   2       10.10       14.71      3.25 o
  -6  -1   2      179.16      172.27      9.41 o
  -5  -1   2      257.72      250.99      5.07 o
  -4  -1   2      133.78      133.85      2.83 o
  -3  -1   2      716.79      741.24     11.83 o
  -2  -1   2      224.87      213.50      4.13 o
  -1  -1   2      675.09      654.96     12.09 o
   0  -1   2       54.34       59.93      1.02 o
   1  -1   2     3793.09     3710.72     52.44 o
   2  -1   2      442.88      455.35      7.25 o
   3  -1   2       68.95       65.75      1.38 o
   4  -1   2      354.17      364.80      9.37 o
   5  -1   2       47.63       54.08      2.35 o
   6  -1   2       39.32       34.72      2.11 o
   7  -1   2       66.28       65.59      5.49 o
   8  -1   2       80.14       96.52      6.86 o
   9  -1   2       14.42       11.64      4.63 o
  -9   0   2        1.90        1.69      2.94 o
  -8   0   2        1.55        2.75      2.03 o
  -7   0   2       56.57       59.33      4.79 o
  -6   0   2       10.56       17.13      3.43 o
  -5   0   2        7.09        8.88      0.28 o
  -4   0   2      382.30      360.55      8.60 o
  -3   0   2      355.83      403.78      7.59 o
  -2   0   2     2697.96     2718.34     44.57 o
  -1   0   2     2090.60     2010.94     45.26 o
   0   0   2      159.58      152.40      4.89 o
   1   0   2       11.87       11.01      0.44 o
   2   0   2      140.34      127.22      1.91 o
   3   0   2      113.44       92.50      2.18 o
   4   0   2      276.87      291.72      6.44 o
   5   0   2       27.31       26.59      2.04 o
   6   0   2        8.69        8.00      2.56 o
   7   0   2        4.23        1.41      2.21 o
   8   0   2        4.81       10.40      3.53 o
   9   0   2       51.31       39.79      6.43 o
  -9   1   2       42.32       37.32      4.60 o
  -8   1   2       13.71       14.94      4.37 o
  -7   1   2       10.16       13.52      3.26 o
  -6   1   2      179.39      176.51      9.77 o
  -5   1   2      258.73      253.69      6.91 o
  -4   1   2      130.84      138.03      3.54 o
  -3   1   2      715.57      739.69     17.98 o
  -2   1   2      221.13      211.85      4.67 o
  -1   1   2      697.31      675.58     14.74 o
   0   1   2       48.93       54.52      1.11 o
   1   1   2     3785.80     3594.91     59.64 o
   2   1   2      443.24      452.54      7.23 o
   3   1   2       68.21       61.09      2.06 o
   4   1   2      348.92      358.71     13.22 o
   5   1   2       49.54       57.88      3.87 o
   6   1   2       41.79       37.90      3.83 o
   7   1   2       65.83       61.08      4.56 o
   8   1   2       78.13       82.25      7.19 o
   9   1   2       13.61       18.24      6.05 o
  -9   2   2        1.31        1.32      2.75 o
  -8   2   2       47.28       59.76      6.42 o
  -7   2   2       86.26       93.38      6.20 o
  -6   2   2      529.23      546.32     22.05 o
  -5   2   2       45.35       39.79      1.90 o
  -4   2   2      182.17      185.40      5.38 o
  -3   2   2      217.54      227.41      7.39 o
  -2   2   2       38.71       41.35      1.21 o
  -1   2   2      297.28      298.85      6.85 o
   0   2   2     8566.40     8620.73    212.97 o
   1   2   2      117.66      118.65      2.05 o
   2   2   2      566.20      575.77      8.61 o
   3   2   2      131.69      154.93      5.16 o
   4   2   2      462.94      481.04     13.66 o
   5   2   2      261.29      237.44     12.49 o
   6   2   2        4.56        2.05      3.11 o
   7   2   2       16.01       17.60      3.00 o
   8   2   2        4.33        1.94      3.18 o
   9   2   2       37.95       35.61      6.19 o
  -9   3   2       17.58       16.58      5.60 o
  -8   3   2       39.64       44.68      6.18 o
  -7   3   2       37.69       30.01      3.51 o
  -6   3   2        4.54        1.69      0.71 o
  -5   3   2       17.87       19.64      1.25 o
  -4   3   2      222.20      217.25      6.67 o
  -3   3   2      739.18      800.75     22.97 o
  -2   3   2      228.44      212.07      4.67 o
  -1   3   2      458.53      438.63      9.89 o
   0   3   2      971.68      981.85     17.78 o
   1   3   2       45.44       50.00      1.07 o
   2   3   2      151.93      151.67      3.02 o
   3   3   2      307.96      312.09      8.67 o
   4   3   2      461.58      457.30     13.72 o
   5   3   2       97.83       93.39      4.37 o
   6   3   2       85.33       89.96      6.62 o
   8   3   2      222.49      233.04     14.97 o
   9   3   2       48.93       44.05      6.88 o
  -9   4   2        4.44        3.62      3.98 o
  -8   4   2       21.38       15.90      4.06 o
  -7   4   2       38.39       32.42      3.65 o
  -6   4   2      111.06      110.32      6.94 o
  -5   4   2        9.74       13.24      1.78 o
  -4   4   2       19.25       13.66      1.25 o
  -3   4   2       83.01       86.43      2.63 o
  -2   4   2       95.33      105.82      3.10 o
  -1   4   2       57.42       58.90      1.45 o
   0   4   2      658.97      684.83     13.34 o
   1   4   2      448.85      450.73      9.22 o
   2   4   2     1198.00     1280.49     32.45 o
   3   4   2      359.53      351.60      9.20 o
   4   4   2      480.46      469.07     13.07 o
   5   4   2      218.26      210.88      7.40 o
   6   4   2       32.87       35.16      3.35 o
   7   4   2       17.33       26.49      3.59 o
   8   4   2      186.93      205.13     16.20 o
  -8   5   2        2.74        8.27      3.58 o
  -7   5   2        9.26        7.74      3.09 o
  -6   5   2        4.53        3.28      2.22 o
  -4   5   2        3.74        4.70      0.98 o
  -3   5   2      162.00      162.04      5.77 o
  -2   5   2      557.76      557.30     12.03 o
  -1   5   2      606.87      631.55     13.28 o
   0   5   2      409.65      398.87     10.56 o
   1   5   2      432.25      422.97      9.31 o
   2   5   2       23.83       28.17      1.10 o
   3   5   2        0.22        0.70      0.71 o
   4   5   2       28.21       33.07      1.95 o
   5   5   2      117.37      112.11      5.59 o
   6   5   2      130.98      144.51      9.98 o
   7   5   2       10.76        6.30      3.83 o
   8   5   2       38.86       57.02      7.41 o
  -8   6   2        9.75       15.45      4.74 o
  -7   6   2       19.65       19.14      4.29 o
  -6   6   2      220.85      220.28     15.11 o
  -4   6   2      183.75      182.57      6.37 o
  -3   6   2       12.74       10.83      1.43 o
  -2   6   2       32.86       32.75      1.72 o
  -1   6   2       73.99       78.38      2.00 o
   0   6   2       23.68       17.05      1.32 o
   1   6   2      121.45      129.96      3.44 o
   2   6   2       75.88       82.09      2.56 o
   3   6   2      292.18      294.91      8.10 o
   4   6   2       17.39       17.76      1.59 o
   5   6   2       13.89       14.94      2.91 o
   6   6   2        7.31       12.23      2.77 o
   7   6   2       85.73       81.75      6.82 o
   8   6   2       67.77       74.10      8.12 o
  -8   7   2       33.54       27.77      5.46 o
  -7   7   2       51.75       49.06      5.95 o
  -6   7   2        1.57        0.89      2.31 o
  -4   7   2       32.88       26.88      3.42 o
  -3   7   2      136.35      128.01      6.19 o
  -2   7   2      284.54      272.36     10.27 o
  -1   7   2       69.30       69.78      2.99 o
   0   7   2      139.76      140.02      5.81 o
   1   7   2       63.53       65.74      2.44 o
   2   7   2      243.39      247.71     14.24 o
   3   7   2       45.90       48.54      1.97 o
   4   7   2      105.59       96.52      5.00 o
   5   7   2       17.51       18.81      2.78 o
   6   7   2       74.39       73.11      5.48 o
   7   7   2       27.12       20.05      3.97 o
   8   7   2       44.29       35.28      7.06 o
  -7   8   2       10.42       10.58      4.29 o
  -6   8   2      123.05      116.94     10.81 o
  -3   8   2       67.68       57.74      3.58 o
  -2   8   2       15.05        8.11      2.73 o
  -1   8   2       84.95       87.48      3.53 o
   0   8   2       34.69       39.42      1.65 o
   1   8   2      116.15      114.72      8.08 o
   2   8   2      380.69      411.15     18.36 o
   3   8   2       11.29       12.17      0.99 o
   4   8   2      114.49      125.25      6.76 o
   5   8   2      222.64      247.36     13.65 o
   6   8   2        3.90       12.49      3.27 o
  -7   9   2       33.45       34.61      4.99 o
  -6   9   2        7.79        3.28      2.83 o
   0   9   2       54.40       56.46      3.26 o
   1   9   2       89.99       83.98      7.60 o
   2   9   2      195.96      201.65      8.57 o
   3   9   2       10.13       12.97      1.77 o
   4   9   2      123.67      124.19      9.66 o
   5   9   2      100.08       99.69      7.91 o
  -1 -14   3       33.15       34.27      5.19 o
   0 -14   3       35.60       37.32      4.83 o
  -3 -13   3       16.19       12.10      3.41 o
  -2 -13   3        9.37        6.06      2.92 o
  -1 -13   3        0.46       -0.70      2.83 o
   0 -13   3        3.57        3.11      2.75 o
   1 -13   3       11.62       13.24      3.22 o
   2 -13   3       37.47       37.55      4.39 o
   3 -13   3       75.38       61.82      9.49 o
  -5 -12   3        7.25        6.78      4.61 o
  -4 -12   3       22.45       18.97      4.92 o
  -3 -12   3       15.86       11.84      2.92 o
  -2 -12   3       17.87       16.51      3.45 o
  -1 -12   3      108.15      123.35      7.34 o
   0 -12   3       67.92       75.89      4.76 o
   1 -12   3      101.03      113.30      7.03 o
   2 -12   3        7.85       12.63      3.88 o
   3 -12   3       22.32       26.88      2.93 o
   4 -12   3        1.30        0.89      4.88 o
  -5 -11   3       21.06       27.27      4.63 o
  -4 -11   3      144.88      154.42      9.37 o
  -3 -11   3      126.70      140.22      6.93 o
  -2 -11   3       45.46       49.19      3.70 o
  -1 -11   3       37.22       36.74      3.08 o
   0 -11   3       39.16       35.50      3.48 o
   1 -11   3       12.82        5.51      2.12 o
   2 -11   3        0.48        4.46      2.66 o
   3 -11   3       48.19       53.53      4.14 o
   4 -11   3       19.45       23.94      4.61 o
   5 -11   3       24.85       18.40      4.36 o
  -6 -10   3       23.80       25.43      3.90 o
  -5 -10   3        7.38        4.54      2.93 o
  -4 -10   3        1.49       -0.18      1.70 o
  -3 -10   3       28.48       31.78      2.97 o
  -2 -10   3       92.28      100.25      4.90 o
  -1 -10   3      167.03      166.13      7.05 o
   0 -10   3      106.88      107.37      5.07 o
   1 -10   3       75.36       78.37      4.01 o
   2 -10   3       76.43       77.55      4.15 o
   3 -10   3       48.94       42.68      3.20 o
   4 -10   3        9.57        8.11      2.42 o
   5 -10   3        9.80        9.50      2.33 o
   6 -10   3       25.02       29.49      3.69 o
  -7  -9   3       11.95        6.58      2.46 o
  -6  -9   3      117.01      146.55     10.50 o
  -5  -9   3       73.12       73.45      5.17 o
  -4  -9   3       30.74       30.63      2.19 o
  -3  -9   3       40.65       43.68      3.12 o
  -2  -9   3       47.11       42.81      2.96 o
  -1  -9   3       23.45       24.31      2.42 o
   0  -9   3       58.45       56.18      3.25 o
   1  -9   3       62.98       63.32      3.45 o
   2  -9   3       39.58       40.86      2.89 o
   3  -9   3      139.77      156.31      6.37 o
   4  -9   3      119.18      122.73      6.69 o
   5  -9   3       32.70       35.39      3.13 o
   6  -9   3       14.71       14.71      2.39 o
   7  -9   3        7.67        9.62      5.85 o
  -7  -8   3       16.76       16.51      2.98 o
  -6  -8   3       27.76       32.53      2.80 o
  -5  -8   3       66.03       61.97      3.41 o
  -4  -8   3       17.04       16.43      1.45 o
  -3  -8   3       80.52       82.43      3.77 o
  -2  -8   3       13.19       12.63      2.14 o
  -1  -8   3      123.91      132.53      4.56 o
   0  -8   3       13.65       10.34      1.70 o
   1  -8   3      391.72      400.91     10.95 o
   2  -8   3       73.44       72.95      3.54 o
   3  -8   3        8.69        5.51      1.50 o
   4  -8   3       47.48       48.14      2.88 o
   5  -8   3       26.07       20.57      2.05 o
   6  -8   3       54.83       55.61      4.22 o
   7  -8   3       33.75       27.27      5.51 o
  -7  -7   3        2.50        0.00      0.89 o
  -6  -7   3       29.70       29.70      2.57 o
  -5  -7   3      164.48      160.82      5.50 o
  -4  -7   3       18.74       17.37      1.25 o
  -3  -7   3       42.71       44.05      2.00 o
  -2  -7   3      203.96      196.08      6.08 o
  -1  -7   3       65.31       59.33      2.90 o
   0  -7   3       45.91       42.81      2.22 o
   1  -7   3      328.71      340.65      8.70 o
   2  -7   3       99.35      100.07      3.39 o
   3  -7   3      229.99      234.22      7.21 o
   4  -7   3      173.63      167.11      6.10 o
   5  -7   3       86.29       87.30      3.87 o
   6  -7   3       23.01       26.39      2.51 o
   7  -7   3       28.88       30.94      4.93 o
  -7  -6   3       34.42       35.95      3.39 o
  -6  -6   3       95.91       98.94      4.49 o
  -5  -6   3        8.13        7.90      1.06 o
  -4  -6   3       25.34       22.75      1.35 o
  -3  -6   3      124.28      118.80      4.32 o
  -2  -6   3      115.47      100.26      3.02 o
  -1  -6   3       78.76       73.94      2.26 o
   0  -6   3      114.81      108.75      2.75 o
   1  -6   3      467.12      457.34     10.49 o
   2  -6   3      269.23      268.03      6.80 o
   3  -6   3      123.90      118.80      3.90 o
   4  -6   3       85.97       84.85      2.43 o
   5  -6   3      104.29      111.51      3.18 o
   6  -6   3       99.04       99.12      5.44 o
   7  -6   3       46.72       52.98      5.62 o
   8  -6   3       44.40       40.38      6.35 o
  -7  -5   3       43.00       36.40      3.98 o
  -6  -5   3       23.65       19.22      2.48 o
  -5  -5   3      164.58      172.02      4.94 o
  -4  -5   3      113.99      109.14      2.75 o
  -3  -5   3      240.09      237.73      4.94 o
  -2  -5   3      402.41      401.44      7.94 o
  -1  -5   3      138.57      142.96      3.38 o
   0  -5   3      496.20      537.42     12.68 o
   1  -5   3      637.72      655.01     14.01 o
   2  -5   3      113.15      119.63      2.89 o
   3  -5   3      129.04      128.66      2.78 o
   4  -5   3       25.39       24.87      0.94 o
   5  -5   3      116.51      120.86      2.90 o
   6  -5   3      184.34      176.50      7.77 o
   7  -5   3       11.37        8.27      3.30 o
   8  -5   3        7.65       15.82      5.17 o
  -7  -4   3       46.46       41.59      4.13 o
  -6  -4   3       19.64       18.48      1.06 o
  -5  -4   3       46.01       40.74      1.20 o
  -4  -4   3        1.88        2.48      0.36 o
  -3  -4   3      115.33      114.73      2.42 o
  -2  -4   3      502.47      531.77     11.75 o
  -1  -4   3      427.68      414.58      8.46 o
   0  -4   3      263.53      264.73      6.76 o
   1  -4   3       11.55       14.94      0.80 o
   2  -4   3      306.31      334.83      6.91 o
   3  -4   3      670.25      690.14     11.90 o
   4  -4   3        2.97        3.21      0.54 o
   5  -4   3       35.23       32.74      1.07 o
   6  -4   3        4.77        4.26      0.70 o
   7  -4   3       19.65       15.82      2.25 o
   8  -4   3        9.93        3.80      3.53 o
  -7  -3   3       13.62        8.60      0.77 o
  -6  -3   3       10.06       10.76      0.62 o
  -5  -3   3      410.04      424.32      8.16 o
  -4  -3   3       56.76       55.62      1.55 o
  -3  -3   3      461.04      434.71      8.26 o
  -2  -3   3      481.28      476.79      9.07 o
  -1  -3   3       79.67       82.45      1.88 o
   0  -3   3      267.47      263.89      5.83 o
   1  -3   3      242.48      241.93      5.57 o
   2  -3   3      233.67      212.06      4.11 o
   3  -3   3      198.11      211.18      3.56 o
   4  -3   3       88.85       75.08      1.47 o
   5  -3   3      182.46      188.48      4.14 o
   6  -3   3       24.41       23.29      1.91 o
   7  -3   3       16.14       17.52      2.21 o
   8  -3   3       23.48       15.30      2.28 o
  -8  -2   3       77.98       80.05      7.76 o
  -7  -2   3       95.25      108.54      5.11 o
  -6  -2   3        8.18        6.58      0.34 o
  -5  -2   3      171.68      167.61      4.64 o
  -4  -2   3       72.06       66.21      1.38 o
  -3  -2   3      367.09      379.11      6.25 o
  -2  -2   3      328.26      313.58      5.68 o
  -1  -2   3     1316.41     1272.96     22.96 o
   0  -2   3      344.98      324.96      6.47 o
   1  -2   3     1690.89     1681.18     23.30 o
   2  -2   3      129.81      121.31      2.28 o
   3  -2   3      136.82      137.82      2.21 o
   4  -2   3       34.99       37.09      0.80 o
   5  -2   3      180.16      171.53      5.94 o
   6  -2   3       43.85       51.34      2.97 o
   7  -2   3       87.65       92.84      5.08 o
   8  -2   3       16.38       13.79      3.84 o
  -8  -1   3       22.25       24.78      2.44 o
  -7  -1   3       52.18       58.46      5.19 o
  -6  -1   3       70.10       73.45      2.42 o
  -5  -1   3      679.87      661.03     14.55 o
  -4  -1   3       61.91       57.03      1.85 o
  -3  -1   3      392.86      406.47      8.00 o
  -2  -1   3       99.04       95.07      2.58 o
  -1  -1   3      468.20      456.68      9.28 o
   0  -1   3     1033.00     1000.17     14.97 o
   1  -1   3     2032.95     1987.06     27.92 o
   2  -1   3      164.65      167.67      2.68 o
   3  -1   3      595.85      617.90     10.32 o
   4  -1   3      119.43      113.52      3.81 o
   5  -1   3      100.22       99.70      4.51 o
   6  -1   3      174.29      163.22      6.75 o
   7  -1   3        8.42        3.80      2.13 o
   8  -1   3       43.86       52.98      4.66 o
   9  -1   3       49.91       32.11      6.41 o
  -9   0   3       23.66       19.88      3.45 o
  -8   0   3       20.90       21.60      4.64 o
  -7   0   3       12.28       16.98      3.96 o
  -6   0   3      158.56      165.90      9.72 o
  -5   0   3       29.68       34.94      1.11 o
  -4   0   3       45.07       40.62      1.44 o
  -3   0   3       31.01       27.87      0.99 o
  -2   0   3     2195.91     2173.53     36.25 o
  -1   0   3        6.94        8.37      0.60 o
   0   0   3     1484.45     1377.58     31.72 o
   1   0   3      722.38      643.07     10.55 o
   2   0   3      614.54      592.42      9.19 o
   3   0   3       47.77       65.28      1.22 o
   4   0   3       13.34       13.17      1.09 o
   5   0   3       71.90       63.03      2.84 o
   6   0   3       12.37        7.84      2.21 o
   7   0   3       92.43       95.04      7.54 o
   8   0   3       44.14       51.21      5.52 o
   9   0   3      155.28      168.80     15.68 o
  -9   1   3       14.03       13.24      2.40 o
  -8   1   3       22.18       29.08      4.57 o
  -7   1   3       52.98       58.03      5.75 o
  -6   1   3       68.62       66.36      2.91 o
  -5   1   3      668.77      663.93     18.96 o
  -4   1   3       60.49       59.33      1.88 o
  -3   1   3      380.17      398.49      9.79 o
  -2   1   3       94.31       89.45      2.14 o
  -1   1   3      469.85      442.26      8.34 o
   0   1   3     1033.43      988.83     17.27 o
   1   1   3     2022.14     1991.15     31.33 o
   2   1   3      158.01      157.09      2.83 o
   3   1   3      588.64      609.46     10.25 o
   4   1   3      120.25      113.32      3.21 o
   5   1   3      101.10      100.26      5.28 o
   6   1   3      176.49      161.55      8.64 o
   7   1   3        7.79        1.69      2.67 o
   8   1   3       43.91       49.46      5.43 o
   9   1   3       50.47       36.63      5.83 o
  -9   2   3       51.35       68.83      8.30 o
  -8   2   3       75.14       80.72      6.95 o
  -7   2   3       93.37       88.89      7.11 o
  -6   2   3        6.98        6.78      0.98 o
  -5   2   3      171.19      167.12      7.07 o
  -4   2   3       71.92       63.47      2.26 o
  -3   2   3      361.19      360.95     11.83 o
  -2   2   3      334.28      329.15      9.93 o
  -1   2   3     1320.28     1262.20     24.21 o
   0   2   3      333.06      320.52      5.40 o
   1   2   3     1665.45     1662.35     29.35 o
   2   2   3      129.10      120.28      2.27 o
   3   2   3      134.93      133.65      3.05 o
   4   2   3       34.92       37.20      1.26 o
   5   2   3      182.85      178.02      9.06 o
   6   2   3       43.44       44.30      4.39 o
   7   2   3       85.27       91.57      7.22 o
   8   2   3       15.17       19.97      3.87 o
   9   2   3       33.88       30.63      5.52 o
  -9   3   3       12.22       18.48      4.54 o
  -8   3   3       26.38       33.51      4.69 o
  -7   3   3       13.31        8.00      3.89 o
  -5   3   3      415.78      442.38     18.65 o
  -4   3   3       58.33       58.89      2.31 o
  -3   3   3      464.73      416.81     12.33 o
  -2   3   3      470.71      481.32     10.77 o
  -1   3   3       78.80       85.21      2.27 o
   0   3   3      266.91      264.81      4.91 o
   1   3   3      245.98      248.74      5.05 o
   2   3   3      233.02      214.53      3.87 o
   3   3   3      202.33      221.72      4.77 o
   4   3   3       87.15       74.43      2.92 o
   5   3   3      179.00      185.64      9.51 o
   7   3   3       16.02       19.06      3.70 o
   8   3   3       23.51       25.82      4.69 o
   9   3   3        1.91        2.13      4.71 o
  -9   4   3       29.89       37.09      7.92 o
  -8   4   3      104.69      101.96      9.34 o
  -7   4   3       47.20       39.66      5.10 o
  -5   4   3       47.84       47.62      3.38 o
  -4   4   3        1.89        3.21      0.98 o
  -3   4   3      113.33      113.72      3.22 o
  -2   4   3      509.51      546.24     12.79 o
  -1   4   3      431.98      423.86      8.55 o
   0   4   3      274.99      273.72      5.61 o
   1   4   3        9.54       13.52      0.55 o
   2   4   3      304.27      330.01      6.52 o
   3   4   3      670.18      693.61     13.42 o
   4   4   3        2.98        2.57      0.69 o
   5   4   3       34.38       31.68      1.48 o
   6   4   3        4.95        7.27      2.39 o
   7   4   3       20.52       17.52      4.02 o
   8   4   3        8.97       16.35      4.87 o
  -8   5   3       15.01       24.59      5.71 o
  -7   5   3       42.81       48.28      4.97 o
  -5   5   3      168.88      176.26     10.52 o
  -4   5   3      113.59      108.35      4.90 o
  -3   5   3      238.28      244.17      7.07 o
  -2   5   3      403.44      401.81      9.08 o
  -1   5   3      142.15      144.54      3.17 o
   0   5   3      495.56      539.61     12.71 o
   1   5   3      636.15      673.98     11.76 o
   2   5   3      117.59      129.51      2.79 o
   3   5   3      131.34      128.87      2.99 o
   4   5   3       28.64       28.38      1.80 o
   5   5   3      119.68      116.13      5.48 o
   6   5   3      186.21      195.79     12.93 o
   7   5   3       11.79       16.20      4.32 o
   8   5   3        7.63        9.45      4.87 o
  -8   6   3       11.36        5.51      4.16 o
  -7   6   3       34.72       37.55      5.54 o
  -5   6   3        7.67        9.68      1.53 o
  -4   6   3       25.17       24.96      1.98 o
  -3   6   3      124.79      132.11      4.76 o
  -2   6   3      115.66       98.76      3.56 o
  -1   6   3       77.31       75.08      2.28 o
   0   6   3      120.22      110.33      3.37 o
   1   6   3      466.35      458.96      9.70 o
   2   6   3      275.63      280.53      6.01 o
   3   6   3      124.51      125.26      3.79 o
   4   6   3       86.00       81.92      3.75 o
   5   6   3      105.00      112.10      7.19 o
   6   6   3       96.89       98.56      8.99 o
   8   6   3       44.74       53.38      9.37 o
  -8   7   3       26.59       27.57      5.64 o
  -7   7   3        2.52        0.70      3.89 o
  -4   7   3       20.40       20.14      2.02 o
  -3   7   3       43.04       44.05      3.25 o
  -2   7   3      205.88      202.21      8.32 o
  -1   7   3       64.81       59.33      2.61 o
   0   7   3       45.67       44.68      2.90 o
   1   7   3      330.18      341.70      9.77 o
   2   7   3      101.06      104.07      3.07 o
   3   7   3      226.17      238.28      8.16 o
   4   7   3      168.05      156.55      8.73 o
   5   7   3       84.01       78.20      5.50 o
  -7   8   3       18.00       20.99      5.35 o
  -4   8   3       16.88       16.20      2.66 o
  -3   8   3       80.19       79.71      4.37 o
  -2   8   3       14.05       12.17      3.02 o
  -1   8   3      121.03      122.53      5.01 o
   0   8   3       11.78       14.57      2.66 o
   1   8   3      388.25      394.14     14.60 o
   2   8   3       69.45       76.55      3.29 o
   3   8   3        9.11        7.22      1.07 o
   4   8   3       47.47       42.81      4.93 o
   5   8   3       26.80       28.68      3.43 o
  -7   9   3       11.62        9.50      4.99 o
  -3   9   3       41.17       38.24      3.96 o
  -2   9   3       45.48       44.93      4.42 o
  -1   9   3       22.28       24.49      1.78 o
   0   9   3       58.56       50.66      3.49 o
   1   9   3       62.39       56.32      4.52 o
   3   9   3      142.22      150.00     13.63 o
   4   9   3      120.96      138.23      9.75 o
  -1  10   3      168.50      179.51     10.11 o
   0  11   3       39.07       33.40      4.14 o
  -3 -13   4       12.06       10.51      3.67 o
  -2 -13   4        7.80        4.54      2.85 o
  -1 -13   4        6.92        2.66      2.40 o
   0 -13   4       35.75       38.01      4.76 o
   1 -13   4       29.69       25.63      3.91 o
   2 -13   4        7.00        8.11      2.95 o
   3 -13   4       23.46       21.16      7.55 o
  -4 -12   4       38.73       39.66      6.54 o
  -3 -12   4       42.64       38.24      4.31 o
  -2 -12   4       26.71       27.17      3.63 o
  -1 -12   4       22.68       18.97      3.45 o
   0 -12   4       12.39       15.52      3.27 o
   1 -12   4       24.02       21.86      3.17 o
   2 -12   4       14.12        7.22      4.10 o
   3 -12   4       21.31       22.66      3.41 o
   4 -12   4       24.29       29.49      5.94 o
  -5 -11   4       36.01       37.20      5.28 o
  -4 -11   4       53.53       56.46      4.81 o
  -3 -11   4       46.12       41.10      3.86 o
  -2 -11   4        4.06        3.62      2.90 o
  -1 -11   4       38.22       40.26      3.46 o
   0 -11   4       44.93       41.71      3.41 o
   1 -11   4       31.98       38.71      3.52 o
   2 -11   4      126.14      140.90      7.61 o
   3 -11   4       41.33       37.66      3.36 o
   4 -11   4        1.02        2.22      3.03 o
   5 -11   4       19.02       16.35      2.89 o
  -6 -10   4       13.62        4.99      4.96 o
  -5 -10   4       11.78       15.74      3.44 o
  -4 -10   4      113.57      121.06      5.60 o
  -3 -10   4      183.29      199.50      8.53 o
  -2 -10   4      100.13      110.32      5.14 o
  -1 -10   4      304.62      314.30     11.36 o
   0 -10   4       57.54       52.29      3.41 o
   1 -10   4       26.79       23.03      2.71 o
   2 -10   4      105.86       99.31      6.01 o
   3 -10   4       18.38       18.48      2.75 o
   4 -10   4       25.64       20.99      3.62 o
   5 -10   4       11.24       13.44      2.69 o
   6 -10   4       16.87       22.31      3.65 o
  -7  -9   4       18.35       19.31      3.39 o
  -6  -9   4       75.93       79.37      9.08 o
  -5  -9   4       85.36       90.32      7.35 o
  -4  -9   4       31.31       35.61      2.25 o
  -3  -9   4       13.73       12.70      2.21 o
  -2  -9   4       48.58       45.44      3.18 o
  -1  -9   4        1.86        0.36      1.77 o
   0  -9   4       17.70       12.17      1.78 o
   1  -9   4       40.38       39.90      2.74 o
   2  -9   4      405.38      421.14     14.71 o
   3  -9   4       58.37       57.45      3.43 o
   4  -9   4       47.07       48.40      3.41 o
   5  -9   4        2.39        0.00      0.89 o
   6  -9   4        1.50        2.05      2.05 o
  -7  -8   4        9.65        3.11      3.02 o
  -6  -8   4       37.34       39.66      4.74 o
  -5  -8   4       16.31       13.52      1.31 o
  -4  -8   4        4.73        3.80      1.14 o
  -3  -8   4       21.67       21.86      2.29 o
  -2  -8   4       85.30       75.90      3.77 o
  -1  -8   4      342.77      345.52     11.22 o
   0  -8   4       58.01       60.06      2.92 o
   1  -8   4       93.57       91.94      3.79 o
   2  -8   4       75.59       77.71      3.49 o
   3  -8   4      117.25      119.62      5.15 o
   4  -8   4      146.91      148.40      5.51 o
   5  -8   4      105.68      122.52      6.48 o
   6  -8   4       93.27      106.18      6.23 o
   7  -8   4       84.12      101.76      9.33 o
  -7  -7   4       14.11       12.36      3.05 o
  -6  -7   4       24.07       24.31      2.14 o
  -5  -7   4       20.84       23.39      1.73 o
  -4  -7   4       64.08       63.47      2.40 o
  -3  -7   4        3.75        1.69      1.15 o
  -2  -7   4      208.01      196.87      6.62 o
  -1  -7   4      154.40      169.32      5.89 o
   0  -7   4      309.27      321.08      9.13 o
   1  -7   4      516.79      526.75     13.85 o
   2  -7   4      124.97      127.59      4.25 o
   3  -7   4       15.26       18.56      1.70 o
   4  -7   4       38.68       38.60      2.58 o
   5  -7   4       24.27       23.84      2.02 o
   6  -7   4       18.26       16.81      1.78 o
   7  -7   4       26.06       18.16      4.73 o
  -7  -6   4        6.77        4.07      1.40 o
  -6  -6   4       94.57       95.76      4.80 o
  -5  -6   4       77.24       76.88      3.13 o
  -4  -6   4      225.14      227.91      7.13 o
  -3  -6   4       49.63       44.43      1.88 o
  -2  -6   4      358.54      370.57      9.08 o
  -1  -6   4      413.24      404.43      9.49 o
   0  -6   4       96.36      104.84      2.90 o
   1  -6   4      110.31      115.74      3.45 o
   2  -6   4      335.61      352.25      8.14 o
   3  -6   4      177.67      173.27      4.96 o
   4  -6   4      101.23      103.49      2.88 o
   5  -6   4       90.61       92.11      3.25 o
   6  -6   4       88.62       94.66      4.95 o
   7  -6   4       37.42       29.49      4.60 o
   8  -6   4        4.05        2.22      3.90 o
  -7  -5   4       46.01       43.43      3.47 o
  -6  -5   4       30.64       31.68      2.23 o
  -5  -5   4      103.55      101.20      3.03 o
  -4  -5   4       62.27       59.91      2.18 o
  -3  -5   4       35.12       38.24      1.39 o
  -2  -5   4      216.74      221.72      5.62 o
  -1  -5   4       27.76       22.75      1.17 o
   0  -5   4      779.22      821.80     17.33 o
   1  -5   4       15.24       19.72      1.42 o
   2  -5   4      397.43      377.93      7.71 o
   3  -5   4      256.67      251.30      5.38 o
   4  -5   4       88.79       90.86      2.34 o
   5  -5   4       41.52       39.55      1.54 o
   6  -5   4        1.49        3.80      0.99 o
   7  -5   4        3.17       -3.92      3.92 o
   8  -5   4       83.64       74.91     11.26 o
  -7  -4   4       13.16        9.86     21.25 o
  -6  -4   4      134.78      135.37      3.51 o
  -5  -4   4      117.12      113.72      2.82 o
  -4  -4   4      317.67      308.37      4.97 o
  -3  -4   4      157.31      148.42      2.98 o
  -2  -4   4       68.39       69.94      1.89 o
  -1  -4   4      153.00      152.14      3.72 o
   0  -4   4      550.41      534.59     11.35 o
   1  -4   4     1767.62     1832.92     36.43 o
   2  -4   4      159.61      159.90      3.10 o
   3  -4   4       26.98       23.57      0.83 o
   4  -4   4       36.77       36.74      1.03 o
   5  -4   4      119.42      118.58      3.08 o
   6  -4   4      153.18      152.80      6.07 o
   7  -4   4       97.41       93.57      6.21 o
   8  -4   4       14.56       13.66      4.24 o
  -7  -3   4       30.98       32.21      2.35 o
  -6  -3   4      284.96      287.15      7.04 o
  -5  -3   4      535.82      553.91     11.54 o
  -4  -3   4      336.85      353.32      6.74 o
  -3  -3   4      113.75      128.87      2.35 o
  -2  -3   4      141.99      143.20      2.48 o
  -1  -3   4      533.27      496.57     10.94 o
   0  -3   4      188.18      192.21      4.18 o
   1  -3   4      292.62      301.27      5.57 o
   2  -3   4      590.46      585.95     10.51 o
   3  -3   4      316.31      312.07      4.99 o
   4  -3   4       44.58       41.10      1.08 o
   5  -3   4        2.04        2.65      0.52 o
   6  -3   4       39.17       38.36      2.45 o
   7  -3   4        7.51        6.30      1.70 o
   8  -3   4        3.94        4.70      1.96 o
  -8  -2   4      136.84      147.01      8.92 o
  -7  -2   4       48.58       46.33      3.08 o
  -6  -2   4       58.67       58.46      2.45 o
  -5  -2   4       23.17       20.99      0.95 o
  -4  -2   4      570.92      545.71      9.70 o
  -3  -2   4      132.98      142.28      3.60 o
  -2  -2   4     1471.38     1493.83     24.85 o
  -1  -2   4      386.45      364.10      6.84 o
   0  -2   4      501.31      492.62      7.96 o
   1  -2   4      139.82      146.40      2.28 o
   2  -2   4      424.50      434.40      7.08 o
   3  -2   4      254.62      257.66      4.54 o
   4  -2   4      282.60      285.92      5.42 o
   5  -2   4       61.75       57.74      2.72 o
   6  -2   4       24.27       27.47      2.37 o
   7  -2   4      128.81      140.90      6.95 o
   8  -2   4        0.66        0.70      2.29 o
  -9  -1   4       35.54       33.51      6.00 o
  -8  -1   4       38.92       44.68      7.06 o
  -7  -1   4      168.35      199.50     12.52 o
  -6  -1   4       51.03       57.17      1.71 o
  -5  -1   4       15.14       14.94      0.80 o
  -4  -1   4      146.28      147.27      3.66 o
  -3  -1   4        4.23        5.78      0.63 o
  -2  -1   4      411.95      394.56      9.00 o
  -1  -1   4      397.93      398.90      8.30 o
   0  -1   4      729.15      725.44     13.23 o
   1  -1   4      414.39      385.40      5.94 o
   2  -1   4      431.53      412.73      6.14 o
   3  -1   4      110.62      121.71      2.28 o
   4  -1   4      121.45      125.26      3.16 o
   5  -1   4       13.15       14.22      1.49 o
   6  -1   4       73.22       67.43      3.25 o
   7  -1   4       41.31       39.66      3.32 o
   8  -1   4       94.08      107.56      7.83 o
   9  -1   4        6.01        3.55      3.37 o
  -9   0   4       10.25       14.15      3.40 o
  -8   0   4      143.97      157.96     11.38 o
  -7   0   4        3.01        3.45      2.65 o
  -6   0   4      169.71      164.20      4.83 o
  -5   0   4        1.14        0.44      0.62 o
  -4   0   4      469.14      451.74     10.43 o
  -3   0   4        0.05        0.00      0.89 o
  -2   0   4      158.30      148.92      3.91 o
  -1   0   4      424.90      440.02     10.29 o
   0   0   4      262.80      270.22      5.58 o
   1   0   4       17.31       23.03      0.72 o
   2   0   4       10.49       13.59      0.62 o
   3   0   4       15.75        8.82      0.34 o
   4   0   4       65.94       63.77      2.26 o
   5   0   4      116.04      106.78      7.02 o
   6   0   4      113.46      115.12      5.46 o
   7   0   4       54.29       49.19      5.42 o
   8   0   4        9.12       14.36      3.43 o
   9   0   4       18.86       12.70      4.09 o
  -9   1   4       33.93       26.69      5.66 o
  -8   1   4       38.27       38.13      6.64 o
  -7   1   4      171.78      175.75     13.00 o
  -6   1   4       50.43       54.35      2.36 o
  -5   1   4       13.30       12.76      1.07 o
  -4   1   4      141.47      146.36      4.33 o
  -3   1   4        4.10        5.87      0.55 o
  -2   1   4      416.56      401.73      9.08 o
  -1   1   4      403.20      400.42      8.69 o
   0   1   4      729.53      710.75     11.59 o
   1   1   4      419.45      395.11      6.38 o
   2   1   4      430.80      402.82      6.82 o
   3   1   4      114.25      127.38      2.76 o
   4   1   4      121.37      107.97      3.92 o
   5   1   4       13.14       17.37      2.04 o
   6   1   4       72.37       71.83      5.43 o
   7   1   4       40.12       43.43      5.09 o
   8   1   4       95.65      105.99      9.12 o
   9   1   4        6.68        4.33      3.53 o
  -9   2   4       33.07       25.06      5.28 o
  -8   2   4      134.73      152.56     10.94 o
  -7   2   4       48.57       43.18      5.08 o
  -6   2   4       57.32       55.89      2.53 o
  -5   2   4       21.11       19.14      1.31 o
  -4   2   4      580.19      573.39     18.98 o
  -3   2   4      138.17      152.35      5.12 o
  -2   2   4     1475.66     1501.17     37.37 o
  -1   2   4      381.50      364.09      8.65 o
   0   2   4      506.88      497.68      9.27 o
   1   2   4      140.27      143.90      2.94 o
   2   2   4      424.00      426.97      7.41 o
   3   2   4      256.98      255.55      6.04 o
   4   2   4      284.63      275.81     12.22 o
   5   2   4       60.94       53.66      3.73 o
   6   2   4       26.47       23.57      3.93 o
   7   2   4      129.01      130.80     11.00 o
   8   2   4        0.85        0.00      0.89 o
   9   2   4       31.02       23.39      7.11 o
  -9   3   4       49.35       50.52      8.31 o
  -8   3   4       69.24       79.04      8.05 o
  -7   3   4       30.91       33.07      4.88 o
  -6   3   4      288.05      287.79     23.36 o
  -5   3   4      533.29      557.02     19.60 o
  -4   3   4      337.16      345.92     10.52 o
  -3   3   4      112.64      129.96      5.15 o
  -2   3   4      140.50      144.33      4.75 o
  -1   3   4      530.05      511.39     10.25 o
   0   3   4      179.17      184.44      3.32 o
   1   3   4      300.30      318.87      5.74 o
   2   3   4      598.76      605.32     13.46 o
   3   3   4      318.33      333.43      7.58 o
   5   3   4        2.15       -2.32      2.32 o
   6   3   4       39.81       34.17      3.85 o
   7   3   4        7.47        7.90      3.18 o
   8   3   4        4.64       10.34      5.15 o
  -9   4   4       22.30       19.14      5.86 o
  -8   4   4       12.83        8.16      5.06 o
  -7   4   4       13.21       20.57      4.53 o
  -6   4   4      135.73      132.53      7.60 o
  -5   4   4      113.20      104.07      5.77 o
  -4   4   4      312.46      293.32     10.02 o
  -3   4   4      158.14      147.05      5.03 o
  -2   4   4       72.36       73.78      2.26 o
  -1   4   4      150.99      151.90      3.71 o
   0   4   4      548.00      529.36      9.98 o
   1   4   4     1765.20     1845.89     38.19 o
   2   4   4      157.17      161.57      4.07 o
   3   4   4       28.55       26.30      0.97 o
   4   4   4       36.56       33.51      1.86 o
   6   4   4      149.70      147.02      9.83 o
   7   4   4       98.83       88.53     10.29 o
   8   4   4       14.19        8.27      4.98 o
  -8   5   4       29.25       25.53      4.76 o
  -7   5   4       44.94       44.56      5.28 o
  -6   5   4       32.69       32.74      3.13 o
  -5   5   4      107.85       99.70      6.03 o
  -4   5   4       60.82       62.72      3.73 o
  -3   5   4       34.60       33.18      1.74 o
  -2   5   4      215.10      217.25      5.28 o
  -1   5   4       26.91       23.67      1.01 o
   0   5   4      777.32      806.17     15.54 o
   1   5   4       17.19       21.25      1.13 o
   2   5   4      390.56      376.45      9.52 o
   3   5   4      250.16      246.83      5.93 o
   4   5   4       86.56       87.83      4.59 o
   5   5   4       41.91       41.34      3.63 o
   6   5   4        1.53       -2.65      2.65 o
   7   5   4        3.68        1.94      3.73 o
   8   5   4       82.87       78.37      9.35 o
  -8   6   4        7.72        3.01      3.37 o
  -7   6   4        6.73        9.62      3.04 o
  -6   6   4       95.96      102.53      7.64 o
  -5   6   4       77.14       77.88      5.66 o
  -4   6   4      224.00      236.24      9.57 o
  -3   6   4       50.40       42.07      2.44 o
  -2   6   4      366.74      372.39     10.56 o
  -1   6   4      406.96      398.38      9.79 o
   0   6   4       95.04      105.23      2.71 o
   1   6   4      110.94      126.32      3.38 o
   2   6   4      334.05      356.51     10.33 o
   3   6   4      172.42      165.66      4.36 o
   4   6   4      102.12      102.16      4.19 o
   7   6   4       35.15       43.43      5.72 o
   8   6   4        3.80        4.33      5.14 o
  -8   7   4        1.38       -1.50      3.90 o
  -7   7   4       13.71       17.68      3.96 o
  -5   7   4       20.84       17.44      2.75 o
  -4   7   4       63.75       57.60      3.43 o
  -3   7   4        3.65        4.90      1.50 o
  -2   7   4      206.59      204.36      7.82 o
  -1   7   4      151.90      160.59      5.01 o
   0   7   4      316.30      323.12     11.19 o
   1   7   4      523.46      503.21     15.23 o
   2   7   4      123.04      128.44      4.27 o
   3   7   4       13.91       12.70      1.15 o
   7   7   4       26.36       15.67      5.00 o
  -7   8   4        9.73       15.23      3.90 o
  -5   8   4       15.83       12.49      2.33 o
  -4   8   4        5.79        4.54      1.85 o
  -3   8   4       24.20       29.80      3.60 o
  -2   8   4       86.16       86.42      5.79 o
  -1   8   4      341.61      350.10     13.05 o
   0   8   4       55.98       55.33      2.24 o
   1   8   4       94.18       86.95      4.40 o
   2   8   4       74.46       82.09      3.93 o
   3   8   4      121.19      116.33     10.58 o
   7   8   4       84.11       86.76     10.36 o
  -7   9   4       18.36       21.08      4.24 o
  -4   9   4       32.06       29.90      3.40 o
  -3   9   4       13.40        8.16      3.45 o
  -2   9   4       48.67       45.95      4.08 o
  -1   9   4        2.19        5.51      0.98 o
   0   9   4       19.89       19.88      1.51 o
   1   9   4       44.16       39.79      2.85 o
   6   9   4        1.40        6.06      3.76 o
  -3  10   4      182.53      189.51     11.17 o
  -2  10   4       96.92      103.10      6.13 o
  -1  10   4      303.21      325.43     13.95 o
   0  10   4       56.28       62.42      3.13 o
   6  10   4       17.17       16.28      5.40 o
   0  11   4       44.38       41.10      4.23 o
   1  11   4       29.72       24.03      3.61 o
   5  11   4       18.79        8.00      3.73 o
   1  12   4       24.26       25.82      4.40 o
   2  12   4       14.30       13.17      3.77 o
   3  12   4       20.15        9.22      4.06 o
   4  12   4       24.12       26.01      5.28 o
   3  13   4       22.16       22.04      4.51 o
  -3 -13   5       93.33       84.32      8.31 o
  -2 -13   5       25.85       19.22      3.22 o
  -1 -13   5       18.53       13.93      3.30 o
   0 -13   5       37.83       38.60      4.45 o
   1 -13   5        1.68        2.57      2.74 o
   2 -13   5       54.89       48.14      4.84 o
   3 -13   5        3.63        3.92      6.23 o
  -4 -12   5       41.38       35.50      6.63 o
  -3 -12   5       34.50       29.49      4.50 o
  -2 -12   5       22.49       13.52      3.05 o
  -1 -12   5       17.15       12.97      3.39 o
   0 -12   5       20.42       18.97      2.87 o
   1 -12   5       30.91       32.86      3.78 o
   2 -12   5       55.18       53.11      4.95 o
   3 -12   5       22.10       18.16      3.93 o
  -5 -11   5       48.96       49.99      6.67 o
  -4 -11   5       22.95       15.30      2.73 o
  -3 -11   5       29.77       25.91      2.88 o
  -2 -11   5       39.40       32.97      3.46 o
  -1 -11   5       47.83       48.67      3.94 o
   0 -11   5      144.49      165.63      7.04 o
   1 -11   5       16.22       14.36      3.00 o
   2 -11   5       61.00       54.77      4.32 o
   3 -11   5       24.59       16.51      2.91 o
   4 -11   5        3.68        3.01      2.58 o
   5 -11   5       22.64       20.48      3.58 o
  -6 -10   5       37.11       40.38      5.39 o
  -5 -10   5      150.37      173.24     14.39 o
  -4 -10   5       79.59       80.22      5.40 o
  -3 -10   5        1.25       -1.32      1.78 o
  -2 -10   5       43.38       49.86      3.45 o
  -1 -10   5       15.17       13.86      2.46 o
   0 -10   5       27.83       28.17      2.80 o
   1 -10   5      122.62      127.79      6.18 o
   2 -10   5       31.91       31.05      2.94 o
   3 -10   5        6.55        3.99      1.85 o
   4 -10   5        5.18        0.70      2.29 o
   5 -10   5       31.69       32.10      3.74 o
   6 -10   5        6.23       -1.60      2.21 o
  -7  -9   5       55.78       59.47      7.27 o
  -6  -9   5        1.57        0.09      2.42 o
  -5  -9   5       20.91       24.03      3.51 o
  -4  -9   5       65.01       67.13      2.93 o
  -3  -9   5      116.30      117.15      5.93 o
  -2  -9   5      143.84      149.08      5.99 o
  -1  -9   5        9.87        8.37      1.86 o
   0  -9   5        4.25        7.63      2.13 o
   1  -9   5        7.16       10.15      1.86 o
   2  -9   5       67.26       66.82      3.85 o
   3  -9   5       38.32       43.68      3.49 o
   4  -9   5       44.64       39.55      3.32 o
   5  -9   5      106.91      115.72      6.29 o
   6  -9   5        4.46        6.92      2.92 o
  -7  -8   5        1.10        4.99      3.20 o
  -6  -8   5      112.50      105.80      7.76 o
  -5  -8   5      117.04      121.06      4.77 o
  -4  -8   5       47.41       50.52      2.55 o
  -3  -8   5       10.27       13.52      2.15 o
  -2  -8   5       12.80       14.29      2.21 o
  -1  -8   5       13.88       12.90      1.76 o
   0  -8   5       95.59       96.34      5.93 o
   1  -8   5      448.81      448.76     12.39 o
   2  -8   5      174.97      176.26      6.51 o
   3  -8   5       58.57       57.45      3.43 o
   4  -8   5       43.00       39.18      2.95 o
   5  -8   5       69.68       72.47      4.33 o
   6  -8   5       17.01       14.36      3.78 o
   7  -8   5        7.48        5.24      3.92 o
  -7  -7   5       12.19       15.74      3.74 o
  -6  -7   5       14.13       13.04      1.56 o
  -5  -7   5       13.24       12.90      1.35 o
  -4  -7   5        3.65        3.11      0.90 o
  -3  -7   5       22.15       17.76      1.98 o
  -2  -7   5      591.25      593.77     16.55 o
  -1  -7   5      467.50      458.87     12.53 o
   0  -7   5      248.54      263.08      7.65 o
   1  -7   5        4.93        4.18      1.62 o
   2  -7   5      530.59      519.38     15.91 o
   3  -7   5       40.51       40.02      2.02 o
   4  -7   5        0.15        0.89      1.24 o
   5  -7   5       80.67       83.80      4.14 o
   6  -7   5       46.48       45.69      3.95 o
   7  -7   5       39.04       43.80      6.62 o
  -7  -6   5       55.26       56.32      5.37 o
  -6  -6   5       30.52       30.11      2.17 o
  -5  -6   5       58.46       58.60      2.45 o
  -4  -6   5      238.05      233.08      6.63 o
  -3  -6   5      138.83      138.46      3.54 o
  -2  -6   5       84.74       88.01      3.18 o
  -1  -6   5       84.55       86.60      2.98 o
   0  -6   5      196.09      190.59      5.21 o
   1  -6   5       79.98       70.73      2.53 o
   2  -6   5       25.46       30.94      1.57 o
   3  -6   5      565.37      596.01     14.28 o
   4  -6   5      344.98      342.00      8.37 o
   5  -6   5       22.78       22.31      1.33 o
   6  -6   5       11.74        8.99      1.36 o
   7  -6   5        1.62       -3.01      3.01 o
  -7  -5   5       17.22       16.05      2.34 o
  -6  -5   5       35.78       29.29      3.05 o
  -5  -5   5      118.71      112.11      3.19 o
  -4  -5   5      399.18      392.29      8.97 o
  -3  -5   5      164.27      155.39      3.76 o
  -2  -5   5      101.24      101.40      3.04 o
  -1  -5   5     1113.66     1135.89     23.55 o
   0  -5   5      578.58      609.30     13.50 o
   1  -5   5      358.35      361.59      8.25 o
   2  -5   5       55.04       60.94      1.62 o
   3  -5   5      386.64      378.61      8.08 o
   4  -5   5      160.75      159.16      3.80 o
   5  -5   5       35.82       35.39      1.46 o
   6  -5   5       44.94       38.71      2.46 o
   7  -5   5       30.16       26.49      4.75 o
   8  -5   5       24.67       16.98      5.99 o
  -7  -4   5      114.11      116.94      6.12 o
  -6  -4   5      315.20      330.21      8.57 o
  -5  -4   5      115.87      118.38      3.28 o
  -4  -4   5       32.00       32.53      0.97 o
  -3  -4   5      286.56      278.97      5.35 o
  -2  -4   5      251.39      249.54      5.07 o
  -1  -4   5      437.48      447.81      9.99 o
   0  -4   5       40.66       45.57      1.65 o
   1  -4   5       33.41       27.47      1.08 o
   2  -4   5      502.40      499.53      9.28 o
   3  -4   5      516.93      504.53      8.90 o
   4  -4   5       17.44       15.45      0.74 o
   5  -4   5        4.10        3.37      0.45 o
   6  -4   5        9.66        7.58      0.99 o
   7  -4   5        5.34        4.33      2.04 o
   8  -4   5       15.03       19.31      4.47 o
  -8  -3   5      105.47      113.50     11.05 o
  -7  -3   5       28.33       27.97      1.70 o
  -6  -3   5      100.08       96.89      3.34 o
  -5  -3   5       25.30       26.20      1.25 o
  -4  -3   5       81.00       74.91      1.79 o
  -3  -3   5      259.94      261.60      5.18 o
  -2  -3   5      321.85      359.12      6.79 o
  -1  -3   5       11.57        9.16      0.63 o
   0  -3   5     2267.80     2328.94     39.31 o
   1  -3   5      546.97      576.86      8.61 o
   2  -3   5      186.40      187.24      3.61 o
   3  -3   5      156.39      166.64      3.16 o
   4  -3   5      136.37      137.35      2.65 o
   5  -3   5       94.15       95.95      2.03 o
   6  -3   5      181.06      187.18      8.78 o
   7  -3   5       96.93      102.91      6.51 o
   8  -3   5       69.03       63.47      5.55 o
  -8  -2   5      107.09      110.12      7.33 o
  -7  -2   5       24.36       22.94      2.34 o
  -6  -2   5      160.34      157.97      5.21 o
  -5  -2   5      117.89      115.12      3.03 o
  -4  -2   5      188.86      183.10      4.34 o
  -3  -2   5      466.02      461.89      8.11 o
  -2  -2   5       91.20       99.33      2.63 o
  -1  -2   5       98.24      109.56      2.57 o
   0  -2   5      303.36      316.26      4.70 o
   1  -2   5      455.46      464.96      7.33 o
   2  -2   5      306.93      302.54      5.24 o
   3  -2   5      657.13      608.48     10.24 o
   4  -2   5      138.28      140.24      2.90 o
   5  -2   5       95.24       98.75      2.43 o
   6  -2   5        0.17       -1.07      1.60 o
   7  -2   5       40.97       35.95      3.50 o
   8  -2   5        7.44        9.50      3.20 o
  -9  -1   5        9.83       14.00      4.51 o
  -8  -1   5       44.70       45.19      6.47 o
  -7  -1   5      175.44      161.06      7.19 o
  -6  -1   5       53.47       48.15      1.96 o
  -5  -1   5     1959.89     1960.49     46.02 o
  -4  -1   5       36.03       36.86      1.26 o
  -3  -1   5      197.35      203.59      5.11 o
  -2  -1   5      225.44      220.40      4.48 o
  -1  -1   5     1803.39     1762.18     38.96 o
   0  -1   5      904.79      866.16     15.02 o
   1  -1   5      778.01      795.42     11.72 o
   2  -1   5       89.50       91.59      1.63 o
   3  -1   5        1.21        1.50      0.35 o
   4  -1   5       78.68       87.48      1.76 o
   5  -1   5       93.32       95.40      3.86 o
   6  -1   5      150.74      146.11      5.93 o
   7  -1   5       63.04       66.97      4.16 o
   8  -1   5       27.89       33.40      5.55 o
  -9   0   5        6.18       11.39      4.95 o
  -8   0   5      207.81      260.27     14.29 o
  -7   0   5      141.03      153.49     10.98 o
  -6   0   5      275.92      244.75      6.79 o
  -5   0   5      432.12      436.88     13.41 o
  -4   0   5     2100.82     2048.58     43.65 o
  -3   0   5      188.47      209.00      5.18 o
  -2   0   5      116.49      111.14      3.38 o
  -1   0   5      818.64      773.73     15.24 o
   0   0   5       36.98       40.26      1.07 o
   1   0   5      256.05      235.56      4.05 o
   2   0   5        1.53        4.26      0.43 o
   3   0   5      697.31      714.87     14.63 o
   4   0   5      336.18      334.09      6.21 o
   5   0   5       16.40       18.32      1.86 o
   6   0   5       10.81        7.37      2.04 o
   7   0   5       48.28       43.43      4.59 o
   9   0   5        0.51        5.07      3.57 o
  -9   1   5        8.56       16.58      4.76 o
  -8   1   5       42.57       53.11      6.60 o
  -7   1   5      176.19      161.78     12.47 o
  -6   1   5       52.53       44.93      1.89 o
  -5   1   5     1964.06     2031.43     67.29 o
  -4   1   5       38.38       39.42      1.54 o
  -3   1   5      200.40      205.47      5.14 o
  -2   1   5      227.19      217.88      5.29 o
  -1   1   5     1806.95     1775.76     39.92 o
   0   1   5      906.32      878.45     14.00 o
   1   1   5      785.84      814.21     12.40 o
   2   1   5       90.26       93.22      1.82 o
   3   1   5        1.19        1.23      0.52 o
   4   1   5       75.95       81.58      1.71 o
   5   1   5       88.86       90.86      4.13 o
   6   1   5      153.55      159.15      9.99 o
   7   1   5       63.29       67.43      6.35 o
   8   1   5       27.49       13.24      5.07 o
  -9   2   5       11.55       13.24      4.87 o
  -8   2   5      109.01      125.24      8.86 o
  -7   2   5       26.40       22.94      1.89 o
  -6   2   5      154.54      174.24     19.92 o
  -5   2   5      122.42      121.49      4.36 o
  -4   2   5      195.65      192.93      5.77 o
  -3   2   5      459.75      458.65     11.31 o
  -2   2   5       89.60      101.97      3.43 o
  -1   2   5       98.16      113.53      2.41 o
   0   2   5      310.15      329.49      6.17 o
   1   2   5      467.99      484.73      8.31 o
   2   2   5      304.73      296.01      5.51 o
   3   2   5      659.26      618.30     10.32 o
   4   2   5      136.87      136.04      3.74 o
   5   2   5       95.05       81.41      5.44 o
   6   2   5        0.12       -0.36      2.12 o
   7   2   5       40.74       37.43      5.77 o
   8   2   5        7.92        8.44      3.67 o
  -9   3   5       65.48       64.07     11.31 o
  -8   3   5      105.14      136.67     11.47 o
  -7   3   5       30.24       30.01      1.96 o
  -6   3   5       99.91      102.72      6.12 o
  -5   3   5       25.43       21.43      1.66 o
  -4   3   5       78.02       68.68      2.97 o
  -3   3   5      259.63      259.78      9.12 o
  -2   3   5      328.86      365.95     12.99 o
  -1   3   5       13.30       11.39      0.83 o
   0   3   5     2268.55     2385.05     37.93 o
   1   3   5      550.69      582.32     11.38 o
   2   3   5      185.98      189.31      3.89 o
   3   3   5      155.97      166.16      3.88 o
   4   3   5      139.58      136.92      4.41 o
   5   3   5       95.73       91.03      4.14 o
   6   3   5      182.58      192.89     14.40 o
   7   3   5       96.96      107.95      9.02 o
   8   3   5       67.58       75.56      7.21 o
  -9   4   5       16.83       13.93      5.13 o
  -8   4   5       14.39       15.82      4.12 o
  -6   4   5      315.94      327.48     12.96 o
  -5   4   5      118.66      111.32      6.37 o
  -4   4   5       29.00       31.25      2.53 o
  -3   4   5      283.89      280.86      9.80 o
  -2   4   5      254.55      257.96      7.88 o
  -1   4   5      437.42      452.61     10.03 o
   0   4   5       38.50       41.83      1.34 o
   1   4   5       33.96       29.39      1.02 o
   2   4   5      515.79      523.01     10.79 o
   3   4   5      510.43      496.92     10.51 o
   4   4   5       15.29       12.76      1.07 o
   5   4   5        4.78        5.33      0.87 o
   6   4   5        9.97        5.59      2.85 o
   7   4   5        5.28        5.59      4.99 o
   8   4   5       14.38       10.64      4.06 o
  -8   5   5       87.65       90.49      9.87 o
  -6   5   5       35.34       28.88      3.24 o
  -5   5   5      118.37      107.76      5.88 o
  -4   5   5      393.46      386.33     15.57 o
  -3   5   5      166.92      159.41      7.14 o
  -2   5   5       96.70       95.96      3.14 o
  -1   5   5     1106.22     1137.77     23.57 o
   0   5   5      567.78      583.47     11.40 o
   1   5   5      351.72      351.60      7.08 o
   2   5   5       56.02       59.19      1.88 o
   3   5   5      385.06      388.57     10.78 o
   4   5   5      163.38      158.22      6.41 o
   5   5   5       37.29       34.61      3.54 o
   6   5   5       44.36       46.71      5.80 o
   7   5   5       28.94       29.09      5.70 o
   8   5   5       25.40       43.05      7.42 o
  -8   6   5        9.28        8.37      3.98 o
  -5   6   5       61.59       63.77      4.06 o
  -4   6   5      237.07      228.77      9.70 o
  -3   6   5      138.36      127.59      4.89 o
  -2   6   5       83.85       83.80      3.97 o
  -1   6   5       83.91       89.07      2.66 o
   0   6   5      191.45      189.03      4.66 o
   1   6   5       77.43       62.73      1.94 o
   2   6   5       22.45       24.22      1.30 o
   3   6   5      567.64      616.46     16.39 o
   4   6   5      338.85      330.59     17.84 o
   5   6   5       23.51       34.49      4.32 o
   6   6   5       11.95       10.40      4.00 o
   7   6   5        1.69        6.82      6.21 o
   8   6   5       24.73       14.87      4.43 o
  -8   7   5       10.87        8.27      4.44 o
  -6   7   5       14.25       14.22      2.20 o
  -5   7   5       13.62       10.04      1.79 o
  -4   7   5        3.36        3.92      2.68 o
  -3   7   5       23.55       19.97      2.02 o
  -2   7   5      597.62      612.30     21.48 o
  -1   7   5      478.70      482.62     14.92 o
   0   7   5      248.32      259.73      6.99 o
   1   7   5        4.74        4.46      0.88 o
   2   7   5      529.93      524.11     15.54 o
   3   7   5       40.37       38.48      2.45 o
   5   7   5       81.38       76.88      6.12 o
   6   7   5       47.00       52.83      6.58 o
   7   7   5       36.65       40.38      5.27 o
  -5   8   5      114.77      125.88      8.04 o
  -4   8   5       48.27       47.36      3.76 o
  -3   8   5        9.60        7.90      2.91 o
  -2   8   5       12.25       14.22      2.56 o
  -1   8   5       13.63        9.68      1.17 o
   0   8   5       95.44       95.04      3.85 o
   1   8   5      451.49      472.65     14.76 o
   2   8   5      178.49      179.27      7.33 o
   3   8   5       60.21       59.33      5.22 o
   5   8   5       68.77       69.14      6.90 o
   6   8   5       17.35       19.56      4.66 o
   7   8   5        7.57        3.01      4.61 o
  -5   9   5       20.67       23.94      3.50 o
  -4   9   5       66.91       67.90      6.07 o
  -3   9   5      115.40      113.71      7.04 o
  -2   9   5      144.12      153.50      9.34 o
  -1   9   5        8.38        8.11      1.07 o
   0   9   5        3.31       -0.44      1.60 o
   1   9   5        6.74        4.33      1.06 o
   2   9   5       67.41       65.59      5.19 o
   5   9   5      106.64      106.00      9.12 o
   6   9   5        4.52        6.30      4.07 o
  -4  10   5       76.25       79.71      6.07 o
  -3  10   5        1.04        2.13      2.58 o
  -2  10   5       43.24       51.08      4.17 o
  -1  10   5       15.04       16.20      1.59 o
   0  10   5       28.98       31.05      2.20 o
   1  10   5      124.09      136.90      5.74 o
   2  10   5       29.95       33.51      4.25 o
   3  10   5        6.24       11.26      3.10 o
   4  10   5        4.39        3.55      2.73 o
   5  10   5       32.62       32.00      6.62 o
   6  10   5        6.49       -3.45      5.96 o
  -2  11   5       39.95       39.90      5.11 o
  -1  11   5       45.55       42.68      4.68 o
   0  11   5      144.03      141.36     15.46 o
   1  11   5       16.58       17.92      3.43 o
   2  11   5       61.80       63.32      6.00 o
   3  11   5       24.70       25.25      4.73 o
   4  11   5        3.95        0.00      0.89 o
   5  11   5       22.89       21.34      5.76 o
   2  12   5       53.22       55.47      6.88 o
   3  12   5       21.51       22.22      4.08 o
   4  12   5        6.63        6.06      3.66 o
  -3 -13   6       55.20       51.08      5.93 o
  -2 -13   6        3.78        8.16      2.74 o
  -1 -13   6        6.96       11.14      3.59 o
   0 -13   6       24.11       21.52      3.67 o
   1 -13   6        1.87        0.36      2.65 o
   2 -13   6       77.22       67.74      6.21 o
  -4 -12   6       28.90       25.35      4.64 o
  -3 -12   6        4.21       -0.36      3.01 o
  -2 -12   6       63.56       73.93      6.00 o
  -1 -12   6       79.40       70.40      5.53 o
   0 -12   6       16.94       18.08      3.21 o
   1 -12   6       12.34        9.80      2.59 o
   2 -12   6       16.80        7.37      3.02 o
   3 -12   6       47.20       44.17      6.77 o
  -5 -11   6       64.14       56.03      7.76 o
  -4 -11   6       51.70       51.88      4.75 o
  -3 -11   6       30.70       30.21      3.31 o
  -2 -11   6       94.44      106.77      6.24 o
  -1 -11   6      101.93      112.70      5.60 o
   0 -11   6       32.92       35.39      3.47 o
   1 -11   6        2.67        5.42      2.33 o
   2 -11   6       51.92       51.75      4.61 o
   3 -11   6       35.44       30.63      3.96 o
   4 -11   6       25.20       24.12      4.54 o
   5 -11   6       16.94       13.59      3.40 o
  -6 -10   6       10.50        9.22      3.37 o
  -5 -10   6       62.13       64.07      6.34 o
  -4 -10   6       92.23       98.37      5.42 o
  -3 -10   6       91.31       97.07      5.01 o
  -2 -10   6       97.24      100.45      5.10 o
  -1 -10   6       39.98       38.36      3.15 o
   0 -10   6       88.07       93.57      4.37 o
   1 -10   6       45.47       40.74      3.00 o
   2 -10   6       63.97       64.07      4.22 o
   3 -10   6       70.24       61.08      3.98 o
   4 -10   6       10.22       14.36      4.50 o
   5 -10   6       25.72       26.20      3.37 o
   6 -10   6       16.55        8.54      3.63 o
  -7  -9   6       16.99       11.71      4.45 o
  -6  -9   6       52.87       60.64      6.47 o
  -5  -9   6      120.71      120.44     10.77 o
  -4  -9   6       31.71       33.84      3.07 o
  -3  -9   6       58.98       54.77      3.62 o
  -2  -9   6      171.57      180.78      7.86 o
  -1  -9   6       87.76       85.90      4.01 o
   0  -9   6       42.25       44.42      3.14 o
   1  -9   6       28.34       32.97      2.49 o
   2  -9   6       97.18       98.94      4.49 o
   3  -9   6       95.52       99.69      4.33 o
   4  -9   6        8.36        5.07      1.86 o
   5  -9   6       37.36       41.47      3.39 o
   6  -9   6       65.96       72.63      5.46 o
  -7  -8   6       48.37       46.07      6.53 o
  -6  -8   6        1.64       -2.48      3.03 o
  -5  -8   6       90.31       95.21      5.71 o
  -4  -8   6       25.04       25.43      1.80 o
  -3  -8   6      344.12      362.16     12.20 o
  -2  -8   6       73.43       68.36      3.27 o
  -1  -8   6       52.84       50.79      2.82 o
   0  -8   6      379.64      397.12     13.15 o
   1  -8   6      184.99      185.89      6.43 o
   2  -8   6      118.56      116.54      4.68 o
   3  -8   6      187.20      208.66      7.63 o
   4  -8   6        4.54        3.01      1.77 o
   5  -8   6        3.35        2.57      1.87 o
   6  -8   6       10.18       11.91      2.21 o
   7  -8   6       15.53       13.45      5.04 o
  -7  -7   6       15.17       19.22      3.47 o
  -6  -7   6       74.89       73.45      6.31 o
  -5  -7   6       52.63       54.08      2.77 o
  -4  -7   6      560.44      553.85     16.86 o
  -3  -7   6      153.70      164.68      4.59 o
  -2  -7   6      137.09      131.24      4.97 o
  -1  -7   6      989.23     1006.25     26.35 o
   0  -7   6      214.97      213.08      6.34 o
   1  -7   6      319.39      327.18      9.22 o
   2  -7   6      225.95      221.13      7.29 o
   3  -7   6      437.15      443.14     12.31 o
   4  -7   6      104.99      110.32      4.35 o
   5  -7   6       21.87       20.83      2.24 o
   6  -7   6       46.59       48.53      3.68 o
  -7  -6   6       23.81       26.30      3.86 o
  -6  -6   6       97.65       81.75      6.99 o
  -5  -6   6        4.90        4.46      1.07 o
  -4  -6   6       16.39       15.75      1.05 o
  -3  -6   6      244.56      240.33      5.86 o
  -2  -6   6      569.84      571.48     15.33 o
  -1  -6   6      983.59     1006.49     23.96 o
   0  -6   6      381.39      402.48     10.60 o
   1  -6   6      770.96      785.48     17.46 o
   2  -6   6      837.26      825.68     17.90 o
   3  -6   6       90.53       91.22      3.06 o
   4  -6   6       84.74       82.77      2.57 o
   5  -6   6       86.09       90.67      3.77 o
   6  -6   6      144.01      153.02      7.93 o
   7  -6   6       17.99       18.24      5.47 o
  -7  -5   6      100.89       93.75      8.04 o
  -6  -5   6       33.29       34.27      2.42 o
  -5  -5   6       19.96       20.48      1.45 o
  -4  -5   6     1122.38     1159.82     25.07 o
  -3  -5   6      298.82      289.77      6.75 o
  -2  -5   6        1.27        0.44      0.81 o
  -1  -5   6      162.57      153.53      3.97 o
   0  -5   6      315.73      333.77      8.28 o
   1  -5   6      863.18      882.88     18.52 o
   2  -5   6      589.47      593.87     11.95 o
   3  -5   6        5.89        4.90      0.71 o
   4  -5   6      222.84      216.93      5.55 o
   5  -5   6       54.35       50.79      2.15 o
   6  -5   6       28.68       32.21      2.03 o
   7  -5   6       25.31       20.74      4.55 o
   8  -5   6        0.27        0.36      4.60 o
  -7  -4   6       30.80       27.27      2.56 o
  -6  -4   6      186.12      184.35      6.41 o
  -5  -4   6      352.93      350.80      8.13 o
  -4  -4   6      541.19      544.22     13.20 o
  -3  -4   6      389.80      395.34      7.50 o
  -2  -4   6        4.84        7.63      0.47 o
  -1  -4   6      797.34      803.56     16.59 o
   0  -4   6      325.75      355.17      7.11 o
   1  -4   6      106.26      100.27      2.45 o
   2  -4   6       21.84       26.01      1.06 o
   3  -4   6       99.43       95.77      2.40 o
   4  -4   6      112.14      110.52      2.58 o
   5  -4   6       51.10       49.06      1.71 o
   6  -4   6       56.64       56.60      2.97 o
   7  -4   6       79.92       81.58      5.97 o
   8  -4   6       17.36       21.95      6.37 o
  -8  -3   6       18.54       11.84      3.76 o
  -7  -3   6        8.76        8.88      3.03 o
  -6  -3   6       22.72       21.86      1.50 o
  -5  -3   6      338.96      327.18      8.19 o
  -4  -3   6      754.84      731.90     13.78 o
  -3  -3   6      794.07      789.99     15.91 o
  -2  -3   6      626.90      634.43     12.36 o
  -1  -3   6      700.72      782.29     13.73 o
   0  -3   6     1253.28     1365.89     21.66 o
   1  -3   6      751.34      834.41     11.99 o
   2  -3   6      405.33      384.62      6.30 o
   3  -3   6      128.28      124.64      2.74 o
   4  -3   6      510.04      503.59     10.16 o
   5  -3   6      239.18      242.07      5.57 o
   6  -3   6       50.63       58.46      3.89 o
   7  -3   6        3.82       -1.07      1.95 o
   8  -3   6        9.47       10.34      3.09 o
  -9  -2   6        3.72       -0.09      5.76 o
  -8  -2   6        2.27        2.39      3.55 o
  -7  -2   6      154.71      150.47      9.72 o
  -6  -2   6       97.60       95.95      3.14 o
  -5  -2   6      365.36      364.73     10.09 o
  -4  -2   6      531.24      533.33     11.77 o
  -3  -2   6       51.26       50.53      1.47 o
  -2  -2   6      442.62      499.16     10.12 o
  -1  -2   6      144.67      166.91      3.65 o
   0  -2   6     3265.33     3383.08     53.01 o
   1  -2   6     1056.66     1124.08     15.84 o
   2  -2   6       23.19       25.44      0.76 o
   3  -2   6       11.66       14.87      0.66 o
   4  -2   6      168.12      167.61      3.66 o
   5  -2   6        4.89        6.24      0.71 o
   6  -2   6       34.14       36.07      2.60 o
   7  -2   6      124.15      144.28      7.93 o
   8  -2   6       96.10      104.45      7.71 o
  -9  -1   6        5.17        2.66      4.27 o
  -8  -1   6       60.21       58.60      6.64 o
  -7  -1   6       34.19       32.86      2.70 o
  -6  -1   6       14.61       15.30      1.18 o
  -5  -1   6      796.74      788.03     19.60 o
  -4  -1   6      589.91      585.65     14.61 o
  -3  -1   6      264.12      254.04      6.62 o
  -2  -1   6     1370.68     1456.87     29.59 o
  -1  -1   6      616.23      628.24     15.14 o
   0  -1   6        1.53        1.23      0.63 o
   1  -1   6      709.14      765.29     13.58 o
   2  -1   6      191.89      181.36      3.30 o
   3  -1   6      270.06      276.13      4.70 o
   4  -1   6      454.21      433.37      9.42 o
   5  -1   6       91.79       88.18      3.89 o
   6  -1   6       63.02       59.47      4.07 o
   7  -1   6        1.60        1.07      1.70 o
   8  -1   6        8.31       11.01      3.75 o
  -9   0   6        0.10       -0.98      3.92 o
  -8   0   6       92.94       95.40      8.11 o
  -7   0   6      437.72      457.51     31.47 o
  -6   0   6        1.92        2.84      0.70 o
  -5   0   6        0.00        1.23      0.71 o
  -4   0   6        0.64        0.09      0.72 o
  -3   0   6       77.64       79.89      3.03 o
  -2   0   6     3006.89     3232.36     58.23 o
  -1   0   6      116.06       99.35      2.44 o
   0   0   6     1334.38     1291.74     22.44 o
   1   0   6      844.57      828.72     13.59 o
   2   0   6       10.97        6.78      0.64 o
   3   0   6        7.52        8.16      0.65 o
   4   0   6       11.76       13.45      0.62 o
   5   0   6       26.26       24.22      1.94 o
   6   0   6        6.26        4.99      2.32 o
   7   0   6      157.60      157.25      8.28 o
   8   0   6        4.71        6.58      3.38 o
  -9   1   6        5.37        3.55      4.44 o
  -8   1   6       60.18       51.75      6.79 o
  -7   1   6       34.19       35.05      3.13 o
  -6   1   6       15.64       11.64      1.15 o
  -5   1   6      804.00      793.87     23.40 o
  -4   1   6      599.34      597.60     16.14 o
  -3   1   6      257.14      255.85      6.34 o
  -2   1   6     1383.58     1473.59     30.48 o
  -1   1   6      624.38      672.56     12.73 o
   0   1   6        1.52        1.50      0.44 o
   1   1   6      707.67      769.46     13.09 o
   2   1   6      186.79      179.33      3.28 o
   3   1   6      264.79      274.57      4.99 o
   4   1   6      449.00      431.80      8.23 o
   5   1   6       87.49       82.60      3.93 o
   6   1   6       60.00       54.50      5.28 o
   7   1   6        1.43        6.82      4.08 o
   8   1   6        8.32       12.49      4.00 o
  -9   2   6        3.32        7.27      4.01 o
  -8   2   6        1.57       -1.60      4.42 o
  -7   2   6      156.22      161.53      7.91 o
  -6   2   6       93.39       92.48      4.89 o
  -5   2   6      365.82      373.80     13.49 o
  -4   2   6      531.14      522.93     13.80 o
  -3   2   6       53.01       52.16      1.63 o
  -2   2   6      452.84      500.44     14.35 o
  -1   2   6      136.57      154.47      3.75 o
   0   2   6     3272.83     3382.08     56.32 o
   1   2   6     1049.80     1087.60     18.70 o
   2   2   6       21.51       23.67      0.83 o
   3   2   6       11.68       15.38      0.74 o
   4   2   6      168.35      176.01      5.76 o
   5   2   6        4.72        8.71      2.56 o
   6   2   6       32.99       35.50      4.26 o
   7   2   6      123.60      131.66      9.52 o
   8   2   6       93.05      102.72      9.75 o
  -9   3   6       16.29       11.97      4.69 o
  -8   3   6       18.52       20.91      4.14 o
  -7   3   6        9.01        8.88      1.52 o
  -6   3   6       23.52       20.91      2.58 o
  -5   3   6      347.40      352.21     13.80 o
  -4   3   6      735.99      701.54     25.49 o
  -3   3   6      786.96      773.08     21.52 o
  -2   3   6      639.21      650.72     19.26 o
  -1   3   6      700.73      768.10     16.74 o
   0   3   6     1252.61     1370.77     24.49 o
   1   3   6      744.34      817.56     17.28 o
   2   3   6      406.02      381.30      8.47 o
   3   3   6      126.23      126.32      3.38 o
   4   3   6      510.04      528.02     13.01 o
   5   3   6      242.00      246.21      8.58 o
   6   3   6       52.68       60.64      5.13 o
   7   3   6        3.62        7.12      4.02 o
   8   3   6        9.55        7.12      3.82 o
  -8   4   6       48.95       43.68      7.35 o
  -7   4   6       29.98       36.97      2.97 o
  -6   4   6      182.95      189.00     11.41 o
  -5   4   6      357.37      369.41     16.31 o
  -4   4   6      541.73      535.45     20.09 o
  -3   4   6      394.94      390.49     13.79 o
  -2   4   6        5.55        7.37      1.33 o
  -1   4   6      779.54      791.25     17.53 o
   0   4   6      339.30      380.15      7.73 o
   1   4   6      105.62       99.33      2.07 o
   2   4   6       19.54       22.84      0.99 o
   3   4   6      101.93      101.40      2.66 o
   4   4   6      112.21      112.71      4.20 o
   5   4   6       52.66       53.39      3.45 o
   6   4   6       54.85       52.29      5.18 o
   7   4   6       80.61       83.63      6.21 o
   8   4   6       18.38       26.69      7.02 o
  -8   5   6       34.98       34.61      5.54 o
  -7   5   6      100.24      111.90      8.18 o
  -6   5   6       33.76       30.01      2.89 o
  -5   5   6       22.20       23.94      2.31 o
  -4   5   6     1116.60     1076.49     42.74 o
  -3   5   6      296.16      276.12     10.97 o
  -2   5   6        0.99        0.00      0.89 o
  -1   5   6      161.58      152.82      3.73 o
   0   5   6      315.83      322.83      6.11 o
   1   5   6      866.53      896.40     16.96 o
   2   5   6      601.21      616.63     12.19 o
   3   5   6        5.30        5.24      0.91 o
   4   5   6      222.38      229.61      8.29 o
   5   5   6       58.21       60.06      4.82 o
   6   5   6       29.77       29.70      3.80 o
   7   5   6       24.91       24.87      5.26 o
   8   5   6        0.26       -4.27      4.27 o
  -8   6   6       30.80       23.21      4.90 o
  -7   6   6       23.47       22.57      3.31 o
  -6   6   6       98.02       93.21      7.47 o
  -5   6   6        4.58       -1.32      2.21 o
  -4   6   6       16.39       16.43      2.67 o
  -3   6   6      244.37      262.77     14.67 o
  -2   6   6      575.89      560.27     20.54 o
  -1   6   6      987.70      977.37     24.79 o
   0   6   6      367.89      390.82      9.70 o
   1   6   6      766.23      766.55     16.19 o
   2   6   6      848.34      843.15     18.63 o
   3   6   6       88.89       86.25      2.98 o
   4   6   6       84.41       67.74      4.65 o
   5   6   6       87.42       89.07      6.59 o
   6   6   6      142.30      161.29     11.97 o
   7   6   6       17.80       10.51      4.09 o
  -8   7   6        8.54        6.30      4.54 o
  -6   7   6       75.07       72.31      5.60 o
  -5   7   6       52.60       52.83      4.52 o
  -4   7   6      567.57      580.36     23.18 o
  -3   7   6      149.41      150.01      6.47 o
  -2   7   6      131.73      130.81      6.04 o
  -1   7   6      995.47      975.96     25.95 o
   0   7   6      215.14      210.88      6.30 o
   1   7   6      323.33      319.72      9.45 o
   2   7   6      223.15      220.57      7.29 o
   3   7   6      427.30      416.17     16.16 o
   4   7   6      103.05      100.07      5.09 o
   5   7   6       20.84       18.24      4.91 o
   6   7   6       47.41       45.57      6.37 o
   7   7   6       16.28       12.49      4.53 o
  -6   8   6        2.08       -0.63      1.95 o
  -5   8   6       90.10       90.13      6.27 o
  -4   8   6       25.01       23.67      3.57 o
  -3   8   6      340.40      335.06     14.84 o
  -2   8   6       76.07       75.24      4.57 o
  -1   8   6       54.97       54.91      2.66 o
   0   8   6      368.78      379.28     11.38 o
   1   8   6      186.10      188.48      6.73 o
   2   8   6      122.89      118.80      4.52 o
   3   8   6      188.94      200.31      8.28 o
   4   8   6        4.44        4.33      2.82 o
   5   8   6        3.13       -1.60      4.26 o
   6   8   6       10.90       16.51      5.98 o
   7   8   6       14.37       16.74      4.86 o
  -5   9   6      118.14      132.74      9.34 o
  -4   9   6       29.11       41.23      4.60 o
  -3   9   6       62.61       64.67      4.55 o
  -2   9   6      172.81      178.26     12.59 o
  -1   9   6       88.22       93.75      4.56 o
   0   9   6       42.32       41.10      2.54 o
   1   9   6       29.38       22.40      2.41 o
   2   9   6       96.36       96.15      4.99 o
   3   9   6       94.72       97.07      5.01 o
   4   9   6        8.81        6.92      3.37 o
   5   9   6       36.43       44.42      5.66 o
   6   9   6       67.09       64.37      9.38 o
  -5  10   6       63.22       62.72      7.32 o
  -4  10   6       91.94       96.88      7.05 o
  -3  10   6       93.16       99.50      6.59 o
  -2  10   6       95.76      101.77      6.85 o
  -1  10   6       39.19       39.55      4.26 o
   0  10   6       89.87      103.10      4.40 o
   1  10   6       47.52       43.43      3.22 o
   2  10   6       61.53       60.64      4.11 o
   3  10   6       70.04       69.61      6.93 o
   4  10   6       10.08        9.16      3.70 o
   5  10   6       25.93       25.53      4.66 o
   6  10   6       16.46       19.56      5.17 o
  -3  11   6       28.52       26.69      4.96 o
  -2  11   6       96.07       93.02      8.19 o
  -1  11   6      101.01      110.51      7.74 o
   0  11   6       33.13       28.98      3.76 o
   1  11   6        2.35        0.98      1.70 o
   2  11   6       51.28       44.05      5.12 o
   3  11   6       37.50       38.01      5.11 o
   4  11   6       25.22       24.49      5.70 o
   5  11   6       17.18       19.47      5.75 o
   2  12   6       16.21       20.65      5.05 o
   3  12   6       47.51       65.13      6.70 o
   4  12   6        5.71        3.37      4.19 o
  -2 -13   7        0.81       -3.01      3.01 o
  -1 -13   7        4.37       -1.07      2.75 o
   0 -13   7       25.02       16.58      3.37 o
   1 -13   7       43.91       44.93      5.69 o
   2 -13   7       15.75       10.58      3.55 o
  -4 -12   7        2.80        1.07      4.56 o
  -3 -12   7        9.08        6.24      4.38 o
  -2 -12   7       71.96       70.24      5.85 o
  -1 -12   7       80.22       91.21      6.67 o
   0 -12   7        4.71        4.78      2.68 o
   1 -12   7        7.67        9.80      2.48 o
   2 -12   7       25.55       23.48      3.65 o
   3 -12   7       32.55       24.59      4.77 o
  -5 -11   7       13.44       18.56      4.47 o
  -4 -11   7       65.89       64.67      5.30 o
  -3 -11   7       31.59       35.95      3.50 o
  -2 -11   7       19.95       19.14      2.64 o
  -1 -11   7        2.89       -1.87      1.87 o
   0 -11   7       38.98       40.50      3.60 o
   1 -11   7       14.72       17.68      2.69 o
   2 -11   7      217.52      245.88     11.24 o
   3 -11   7       35.96       39.42      3.78 o
   4 -11   7        1.92        2.22      3.20 o
  -6 -10   7       18.53       22.75      4.58 o
  -5 -10   7       46.37       47.75      6.00 o
  -4 -10   7        8.99       11.91      2.02 o
  -3 -10   7      206.40      208.93      9.82 o
  -2 -10   7      113.74      117.35      6.33 o
  -1 -10   7      111.45      106.77      5.06 o
   0 -10   7       22.30       22.75      3.14 o
   1 -10   7       33.39       36.74      2.97 o
   2 -10   7       81.33       84.85      4.69 o
   3 -10   7       53.93       57.17      4.13 o
   4 -10   7        3.81        3.62      4.09 o
   5 -10   7      126.90      128.85     10.28 o
  -7  -9   7       11.67        8.37      4.64 o
  -6  -9   7       33.31       34.06      4.62 o
  -5  -9   7       57.78       63.31      6.76 o
  -4  -9   7       30.21       27.87      3.08 o
  -3  -9   7       49.54       42.68      3.07 o
  -2  -9   7       10.08        9.97      2.32 o
  -1  -9   7       73.13       77.05      4.30 o
   0  -9   7      527.30      561.83     19.23 o
   1  -9   7        5.87        6.68      1.94 o
   2  -9   7      230.16      222.81      9.01 o
   3  -9   7      217.47      215.81     10.53 o
   4  -9   7       38.81       40.14      4.65 o
   5  -9   7       28.27       26.88      3.22 o
   6  -9   7       31.33       27.77      3.57 o
  -7  -8   7       10.64        8.88      2.64 o
  -6  -8   7        0.87        0.00      0.89 o
  -5  -8   7       29.01       35.05      3.23 o
  -4  -8   7       11.32       11.84      1.88 o
  -3  -8   7      249.10      266.12      8.31 o
  -2  -8   7      128.11      129.72      5.36 o
  -1  -8   7      375.98      367.98     11.94 o
   0  -8   7       37.68       33.07      3.79 o
   1  -8   7       63.28       66.67      2.77 o
   2  -8   7      351.08      352.90     12.40 o
   3  -8   7       81.44       78.20      3.67 o
   4  -8   7        3.81        1.41      1.50 o
   5  -8   7       96.24      104.06      6.93 o
   6  -8   7       85.81       98.56      5.61 o
  -7  -7   7       27.58       27.47      3.55 o
  -6  -7   7       72.56       78.20      7.51 o
  -5  -7   7       26.98       26.11      2.60 o
  -4  -7   7      218.06      216.92      7.78 o
  -3  -7   7      259.81      262.45      8.25 o
  -2  -7   7      316.34      313.33     10.35 o
  -1  -7   7       52.43       53.80      2.76 o
   0  -7   7      715.22      730.18     19.89 o
   1  -7   7      144.43      147.48      4.81 o
   2  -7   7      255.89      257.59      7.87 o
   3  -7   7       93.72       88.89      4.26 o
   4  -7   7       38.11       32.74      2.58 o
   5  -7   7        3.75        4.54      1.69 o
   6  -7   7       35.51       41.47      3.28 o
   7  -7   7        3.43        5.97      5.85 o
  -7  -6   7       35.86       39.30      4.37 o
  -6  -6   7       52.06       50.93      4.71 o
  -5  -6   7       91.31       83.29      4.13 o
  -4  -6   7      279.30      268.31      8.65 o
  -3  -6   7      463.07      465.72     12.21 o
  -2  -6   7       10.60       10.64      1.41 o
  -1  -6   7     1269.07     1253.05     33.42 o
   0  -6   7       29.41       27.27      1.47 o
   1  -6   7      509.34      534.12     13.95 o
   2  -6   7      317.37      306.69      7.93 o
   3  -6   7       32.86       29.29      1.63 o
   4  -6   7      111.46      108.74      3.73 o
   5  -6   7        7.04        9.86      1.36 o
   6  -6   7       27.58       25.43      2.09 o
   7  -6   7       15.98       15.74      5.38 o
  -7  -5   7       11.43        9.68      2.05 o
  -6  -5   7      369.64      390.33     10.81 o
  -5  -5   7       43.92       44.68      2.14 o
  -4  -5   7      175.73      167.60      4.88 o
  -3  -5   7      224.97      215.56      5.53 o
  -2  -5   7      463.31      455.69     10.06 o
  -1  -5   7      223.34      233.39      4.90 o
   0  -5   7       82.44       89.25      2.32 o
   1  -5   7      387.92      373.15      9.11 o
   2  -5   7      470.57      454.46      9.66 o
   3  -5   7      429.61      423.54     10.10 o
   4  -5   7       75.90       70.57      2.06 o
   5  -5   7       23.64       22.04      1.59 o
   6  -5   7       78.96       75.57      4.09 o
   7  -5   7       22.07       17.37      5.34 o
  -8  -4   7        5.39        2.39      3.29 o
  -7  -4   7       47.40       48.93      3.43 o
  -6  -4   7        0.50       -1.15      1.15 o
  -5  -4   7       42.09       41.47      1.94 o
  -4  -4   7      350.41      338.22      7.29 o
  -3  -4   7      540.32      529.86     12.16 o
  -2  -4   7      255.85      237.17      5.22 o
  -1  -4   7      761.33      773.65     13.65 o
   0  -4   7      115.61      128.02      2.98 o
   1  -4   7       47.80       47.23      1.16 o
   2  -4   7      603.24      611.99     11.21 o
   3  -4   7     1102.87     1097.85     25.02 o
   4  -4   7      948.49      973.93     22.97 o
   5  -4   7      119.60      128.22      4.26 o
   6  -4   7       32.89       30.63      2.09 o
   7  -4   7       41.29       39.18      3.77 o
   8  -4   7       10.87        9.16      4.79 o
  -9  -3   7        7.18       13.17      4.38 o
  -8  -3   7       26.09       26.98      4.60 o
  -7  -3   7       82.23       82.95      4.46 o
  -6  -3   7       64.11       64.07      2.57 o
  -5  -3   7        8.08        8.44      0.88 o
  -4  -3   7       49.12       50.13      2.00 o
  -3  -3   7      274.46      270.52      6.21 o
  -2  -3   7      403.38      442.12      8.73 o
  -1  -3   7      669.39      662.91     12.64 o
   0  -3   7     2157.87     2260.87     33.30 o
   1  -3   7     1546.74     1592.96     24.89 o
   2  -3   7       24.00       26.69      0.88 o
   3  -3   7     1053.97     1030.15     18.79 o
   4  -3   7      844.57      846.89     17.58 o
   5  -3   7       59.56       53.94      2.08 o
   6  -3   7        1.39        2.22      1.96 o
   7  -3   7        6.32        3.37      2.32 o
   8  -3   7       13.96       14.22      3.84 o
  -9  -2   7       30.36       22.84      6.58 o
  -8  -2   7        2.11        4.62      3.56 o
  -7  -2   7        3.24        1.77      1.23 o
  -6  -2   7        6.02        6.24      1.08 o
  -5  -2   7       68.60       61.08      2.35 o
  -4  -2   7      108.68      109.53      2.96 o
  -3  -2   7      651.09      697.11     13.45 o
  -2  -2   7      634.53      656.03     11.60 o
  -1  -2   7      782.21      923.62     18.37 o
   0  -2   7      320.06      349.55      5.64 o
   1  -2   7      760.02      840.44     13.13 o
   2  -2   7       46.21       47.23      1.30 o
   3  -2   7      711.84      721.74     11.66 o
   4  -2   7       71.65       71.04      1.91 o
   5  -2   7      267.69      272.32      6.54 o
   6  -2   7       46.46       52.57      3.42 o
   7  -2   7      120.99      124.19      7.99 o
   8  -2   7       55.26       57.74      5.44 o
  -9  -1   7       12.42       10.51      4.52 o
  -8  -1   7       35.20       33.29      5.43 o
  -7  -1   7      252.78      267.65      9.57 o
  -6  -1   7      260.49      240.61     12.29 o
  -5  -1   7      143.78      140.02      4.68 o
  -4  -1   7       71.28       65.44      2.74 o
  -3  -1   7       42.55       40.26      1.67 o
  -2  -1   7      674.29      739.44     16.93 o
  -1  -1   7       37.69       33.40      1.20 o
   0  -1   7     1278.96     1311.23     26.69 o
   1  -1   7      494.47      562.76     12.09 o
   2  -1   7      333.70      323.90      5.43 o
   3  -1   7       59.40       56.60      1.28 o
   4  -1   7      190.71      175.01      4.49 o
   5  -1   7       31.97       30.42      1.15 o
   6  -1   7        3.96        3.73      1.78 o
   7  -1   7      122.94      129.28      7.93 o
   8  -1   7       44.68       46.07      5.63 o
  -9   0   7       53.16       56.32      9.63 o
  -8   0   7       18.12       23.29      5.92 o
  -7   0   7       40.25       42.44      2.70 o
  -6   0   7        5.02        4.46      1.07 o
  -5   0   7        6.83        5.33      0.96 o
  -4   0   7      331.55      318.74      8.76 o
  -3   0   7      618.22      605.18     15.78 o
  -2   0   7      382.37      353.50      8.16 o
  -1   0   7      344.68      334.96      6.91 o
   0   0   7     1136.55     1173.47     23.31 o
   1   0   7      674.37      737.54     12.30 o
   2   0   7       85.09       88.90      1.95 o
   3   0   7        7.58        3.99      0.52 o
   4   0   7        4.10        6.06      0.79 o
   5   0   7      314.68      292.32     11.29 o
   6   0   7       28.39       28.17      2.80 o
   7   0   7       10.24        8.37      2.83 o
   8   0   7       20.91       16.20      4.09 o
  -9   1   7       13.30       13.86      5.33 o
  -8   1   7       35.86       36.29      5.34 o
  -7   1   7      255.60      280.14     16.72 o
  -6   1   7      264.48      245.03     18.30 o
  -5   1   7      150.57      147.94      5.74 o
  -4   1   7       73.11       73.62      2.58 o
  -3   1   7       43.25       42.07      1.34 o
  -2   1   7      674.76      759.08     16.64 o
  -1   1   7       35.37       30.63      1.04 o
   0   1   7     1264.78     1291.37     19.70 o
   1   1   7      478.11      542.76      9.23 o
   2   1   7      341.10      337.63      6.93 o
   3   1   7       57.55       55.89      1.55 o
   4   1   7      186.32      175.27      4.74 o
   5   1   7       31.42       28.88      1.42 o
   6   1   7        3.71        1.77      2.65 o
   7   1   7      123.67      130.58     10.56 o
   8   1   7       44.13       35.50      6.52 o
  -9   2   7       31.73       28.37      6.33 o
  -8   2   7        2.45        2.84      3.56 o
  -7   2   7        3.35        4.78      1.61 o
  -6   2   7        6.30        4.70      1.51 o
  -5   2   7       66.56       56.75      2.70 o
  -4   2   7      110.26      117.16      3.87 o
  -3   2   7      655.40      678.79     15.73 o
  -2   2   7      651.35      681.94     19.72 o
  -1   2   7      780.34      904.76     18.75 o
   0   2   7      326.02      358.80      6.44 o
   1   2   7      760.13      836.62     14.75 o
   2   2   7       47.44       48.28      1.31 o
   3   2   7      704.67      713.13     13.60 o
   4   2   7       66.92       62.13      2.38 o
   5   2   7      271.59      269.54      7.44 o
   6   2   7       43.88       42.32      5.03 o
   7   2   7      120.84      129.72     12.03 o
   8   2   7       55.91       59.03      6.52 o
  -8   3   7       26.19       33.51      5.02 o
  -7   3   7       80.64       82.77      7.90 o
  -6   3   7       61.44       64.98      4.86 o
  -5   3   7        8.88       10.34      1.57 o
  -4   3   7       51.10       53.66      3.17 o
  -3   3   7      273.76      261.59      8.85 o
  -2   3   7      399.88      447.69     11.98 o
  -1   3   7      664.89      653.70     11.58 o
   0   3   7     2166.00     2294.36     48.04 o
   1   3   7     1531.20     1595.14     30.95 o
   2   3   7       25.41       27.87      1.19 o
   3   3   7     1069.41     1049.68     22.64 o
   4   3   7      843.23      865.11     21.10 o
   5   3   7       59.28       55.47      2.39 o
   6   3   7        1.43        5.07      4.16 o
   7   3   7        6.78       -3.45      4.44 o
   8   3   7       13.87        6.58      4.25 o
  -8   4   7        4.95        7.02      4.00 o
  -7   4   7       47.69       52.02      4.76 o
  -6   4   7        0.61        2.48      2.04 o
  -5   4   7       44.31       43.06      2.59 o
  -4   4   7      343.54      329.59     14.03 o
  -3   4   7      538.30      548.70     20.77 o
  -2   4   7      256.64      227.68      7.97 o
  -1   4   7      749.04      754.84     15.03 o
   0   4   7      119.55      126.96      2.98 o
   1   4   7       48.01       49.59      1.72 o
   2   4   7      607.35      592.55     13.78 o
   3   4   7     1108.41     1144.01     24.90 o
   4   4   7      937.57      976.26     28.90 o
   5   4   7      124.41      128.65      6.42 o
   6   4   7       34.27       30.21      5.49 o
   7   4   7       42.24       54.35      7.10 o
   8   4   7       10.75       19.64      5.43 o
  -8   5   7        8.42       13.24      3.98 o
  -7   5   7       11.94       12.43      2.59 o
  -6   5   7      365.27      379.60     25.35 o
  -5   5   7       41.54       43.18      3.46 o
  -4   5   7      175.88      169.32      8.34 o
  -3   5   7      223.97      220.58      8.69 o
  -2   5   7      465.10      457.30     13.31 o
  -1   5   7      228.90      234.55      7.22 o
   0   5   7       87.99       88.01      2.30 o
   1   5   7      383.69      364.81      7.57 o
   2   5   7      467.84      459.70     10.52 o
   3   5   7      433.74      432.14     10.20 o
   4   5   7       76.04       72.47      2.89 o
   5   5   7       23.49       19.97      3.70 o
   6   5   7       78.37       80.89      7.29 o
   7   5   7       20.96       22.40      4.90 o
   8   5   7       16.61        2.66      3.72 o
  -8   6   7       19.89       20.83      4.90 o
  -7   6   7       36.05       46.20      4.48 o
  -6   6   7       52.65       61.96      4.60 o
  -5   6   7       93.53       93.94      4.75 o
  -4   6   7      286.47      268.61     12.98 o
  -3   6   7      449.59      432.14     18.05 o
  -2   6   7        9.97        9.97      0.89 o
  -1   6   7     1278.34     1259.10     31.50 o
   0   6   7       31.30       27.97      1.39 o
   1   6   7      507.13      520.26     12.91 o
   2   6   7      318.49      321.74      8.12 o
   3   6   7       31.12       23.57      1.55 o
   4   6   7      110.65      114.32      5.64 o
   5   6   7        6.02        8.60      4.08 o
   6   6   7       28.22       25.82      4.69 o
   7   6   7       16.54       15.01      4.67 o
  -7   7   7       26.36       18.56      3.49 o
  -6   7   7       72.32       85.55      6.46 o
  -5   7   7       26.69       29.09      3.25 o
  -4   7   7      222.20      214.44     10.49 o
  -3   7   7      261.49      259.10     10.93 o
  -2   7   7      319.11      310.33     12.29 o
  -1   7   7       52.74       55.33      2.52 o
   0   7   7      700.70      681.03     18.23 o
   1   7   7      145.77      142.50      4.49 o
   2   7   7      263.56      258.80      7.89 o
   3   7   7       89.50       82.60      3.25 o
   4   7   7       37.93       38.48      3.97 o
   5   7   7        3.62        2.48      3.12 o
   6   7   7       36.25       40.62      5.64 o
   7   7   7        3.09        6.39      5.57 o
  -6   8   7        0.98        1.94      2.05 o
  -5   8   7       29.16       36.74      4.11 o
  -4   8   7       11.52        8.88      2.25 o
  -3   8   7      246.32      256.06     10.87 o
  -2   8   7      123.26      120.45      6.01 o
  -1   8   7      384.23      388.14     13.00 o
   0   8   7       38.78       37.20      2.18 o
   1   8   7       62.78       55.62      2.95 o
   2   8   7      348.51      335.75     12.79 o
   3   8   7       82.10       69.93      4.41 o
   4   8   7        4.65        2.13      1.78 o
   5   8   7       95.59      103.30     10.54 o
   6   8   7       86.60       88.00      9.02 o
  -5   9   7       58.87       60.05      5.40 o
  -4   9   7       30.75       28.98      3.65 o
  -3   9   7       49.53       53.53      4.27 o
  -2   9   7       10.37        8.88      3.48 o
  -1   9   7       74.54       76.38      3.95 o
   0   9   7      526.62      545.83     18.95 o
   1   9   7        5.43        4.78      1.53 o
   2   9   7      227.55      222.25      9.84 o
   3   9   7      218.02      221.11     11.22 o
   4   9   7       40.23       34.39      4.53 o
   5   9   7       27.82       35.61      7.10 o
   6   9   7       31.80       32.42      5.69 o
  -5  10   7       45.59       49.72      5.72 o
  -4  10   7        8.17        4.18      2.66 o
  -3  10   7      209.39      227.88     13.66 o
  -2  10   7      112.52      123.14      8.38 o
  -1  10   7      108.00      106.97      8.39 o
   0  10   7       21.45       23.29      2.00 o
   1  10   7       33.82       29.29      2.75 o
   2  10   7       81.96       91.57      5.04 o
   3  10   7       56.01       61.96      6.83 o
   4  10   7        3.18        8.37      4.69 o
   5  10   7      125.24      129.49     13.94 o
  -4  11   7       64.77       61.08      5.90 o
  -3  11   7       31.30       37.09      4.71 o
  -2  11   7       19.46       19.88      3.69 o
  -1  11   7        3.41        5.51      3.45 o
   0  11   7       41.50       44.68      5.16 o
   1  11   7       13.23       14.29      2.57 o
   2  11   7      218.03      215.81     19.12 o
   3  11   7       36.71       44.68      7.19 o
   4  11   7        2.00       -0.98      3.02 o
  -3  12   7        9.49        8.00      3.89 o
  -2  12   7       71.31       79.04      8.22 o
  -1  12   7       81.81       81.75      8.53 o
   0  12   7        5.17        7.37      4.60 o
   2  12   7       26.02       28.98      5.07 o
   3  12   7       31.28       21.86      4.76 o
  -2 -13   8       46.44       37.89      4.99 o
  -1 -13   8        4.73        3.01      3.01 o
   0 -13   8       26.36       19.06      3.53 o
   1 -13   8       23.34       17.84      3.74 o
  -4 -12   8       19.82       19.56      5.42 o
  -3 -12   8       53.96       41.83      5.00 o
  -2 -12   8        1.01        3.99      3.39 o
  -1 -12   8       12.01        9.62      2.86 o
   0 -12   8       11.18       10.21      2.77 o
   1 -12   8       49.64       47.11      4.91 o
   2 -12   8        2.79        8.71      4.06 o
   3 -12   8       28.76       30.01      5.89 o
  -4 -11   8       33.63       25.91      3.45 o
  -3 -11   8        2.55        4.46      3.02 o
  -2 -11   8       50.88       52.29      4.90 o
  -1 -11   8        9.78        9.16      2.57 o
   0 -11   8       99.42       99.31      6.01 o
   1 -11   8       22.73       30.21      3.93 o
   2 -11   8        7.09        3.55      2.66 o
   3 -11   8       27.20       30.21      5.81 o
   4 -11   8       38.66       38.71      6.81 o
  -6 -10   8       16.45       13.79      5.68 o
  -5 -10   8      105.41       89.78     10.37 o
  -4 -10   8       41.38       45.82      5.75 o
  -3 -10   8       64.63       65.74      5.04 o
  -2 -10   8       11.81        8.27      2.50 o
  -1 -10   8        8.82        6.92      2.92 o
   0 -10   8        9.58        8.11      2.42 o
   1 -10   8        5.09        2.48      2.41 o
   2 -10   8      111.06      115.32      6.89 o
   3 -10   8      111.47      116.12      6.71 o
   4 -10   8       25.86       35.05      5.70 o
   5 -10   8       43.48       38.83      4.23 o
  -6  -9   8        3.13        0.18      2.67 o
  -5  -9   8       23.30       24.87      3.94 o
  -4  -9   8       78.68       73.11      5.32 o
  -3  -9   8       15.44       11.46      1.98 o
  -2  -9   8      100.75       94.66      5.13 o
  -1  -9   8      170.72      177.75      7.54 o
   0  -9   8      232.40      246.49     10.66 o
   1  -9   8       24.01       23.57      2.66 o
   2  -9   8       34.01       36.40      3.07 o
   3  -9   8      119.70      118.58      6.57 o
   4  -9   8        0.74        1.07      2.67 o
   5  -9   8       54.91       57.03      4.41 o
   6  -9   8       39.12       33.07      6.30 o
  -7  -8   8       12.81       16.35      3.05 o
  -6  -8   8       10.46        9.22      3.26 o
  -5  -8   8       46.53       47.50      3.90 o
  -4  -8   8       74.84       75.08      4.08 o
  -3  -8   8      162.42      162.74      6.26 o
  -2  -8   8      109.67      106.97      4.88 o
  -1  -8   8       95.57       95.40      3.68 o
   0  -8   8       88.00       88.00      3.36 o
   1  -8   8       36.30       36.97      2.18 o
   2  -8   8       86.30       83.80      4.65 o
   3  -8   8      248.61      252.15      8.09 o
   4  -8   8       38.90       37.55      3.00 o
   5  -8   8       25.99       24.78      2.81 o
   6  -8   8       18.32       14.57      2.37 o
  -7  -7   8       13.14       11.39      3.82 o
  -6  -7   8        8.83       11.84      3.37 o
  -5  -7   8       17.57       15.01      2.19 o
  -4  -7   8       31.94       31.57      2.43 o
  -3  -7   8       17.59       20.83      3.36 o
  -2  -7   8      107.45       99.70      4.14 o
  -1  -7   8       64.52       59.33      2.47 o
   0  -7   8      225.26      220.00      6.99 o
   1  -7   8      184.93      185.64      5.66 o
   2  -7   8       72.37       68.83      3.13 o
   3  -7   8       15.99       13.45      1.94 o
   4  -7   8       28.32       23.39      2.01 o
   5  -7   8       22.87       21.78      2.02 o
   6  -7   8      113.81      134.70      7.22 o
  -7  -6   8       16.63       15.08      3.22 o
  -6  -6   8       68.51       71.35      5.90 o
  -5  -6   8      118.70      116.33      4.47 o
  -4  -6   8       13.93       13.17      1.30 o
  -3  -6   8      344.20      362.55      8.98 o
  -2  -6   8       24.01       19.39      1.82 o
  -1  -6   8      131.82      129.29      4.07 o
   0  -6   8       86.68       80.22      2.70 o
   1  -6   8      160.18      152.81      4.42 o
   2  -6   8       76.32       71.36      2.71 o
   3  -6   8       74.94       77.21      2.98 o
   4  -6   8       68.16       70.56      2.69 o
   5  -6   8       77.64       75.24      3.76 o
   6  -6   8        2.59        2.05      1.24 o
   7  -6   8        2.61        6.48      3.88 o
  -7  -5   8       17.68       17.92      2.31 o
  -6  -5   8        1.19        1.50      1.94 o
  -5  -5   8      166.14      161.30      4.79 o
  -4  -5   8      168.11      174.00      4.97 o
  -3  -5   8      296.82      301.76      7.54 o
  -2  -5   8      450.10      464.15     10.16 o
  -1  -5   8      480.04      463.39      9.75 o
   0  -5   8      100.47       96.16      2.58 o
   1  -5   8      201.15      207.33      4.89 o
   2  -5   8       62.11       57.17      2.28 o
   3  -5   8      115.91      110.13      2.97 o
   4  -5   8      196.74      197.65      5.56 o
   5  -5   8        4.04        2.30      0.97 o
   6  -5   8      114.24      122.72      7.11 o
   7  -5   8       35.45       27.47      5.23 o
  -8  -4   8        9.31        5.59      3.66 o
  -7  -4   8       56.50       56.17      3.39 o
  -6  -4   8      203.27      211.95      6.87 o
  -5  -4   8      474.96      486.27     11.64 o
  -4  -4   8      150.50      156.55      3.78 o
  -3  -4   8      172.87      165.18      5.57 o
  -2  -4   8       13.06       13.86      1.06 o
  -1  -4   8      172.33      174.52      4.23 o
   0  -4   8      429.31      474.42      9.04 o
   1  -4   8      741.00      782.91     12.67 o
   2  -4   8       34.48       30.63      0.94 o
   3  -4   8      289.25      293.29      7.11 o
   4  -4   8      104.86      104.26      3.08 o
   5  -4   8        5.28        7.63      1.25 o
   6  -4   8       43.96       44.68      2.39 o
   7  -4   8       44.41       46.07      4.60 o
  -8  -3   8       23.95       23.29      4.64 o
  -7  -3   8        2.99        4.46      1.59 o
  -6  -3   8        8.62        7.84      1.06 o
  -5  -3   8       94.92       91.22      3.42 o
  -4  -3   8       57.15       47.50      1.82 o
  -3  -3   8      366.45      365.15      7.57 o
  -2  -3   8     1417.01     1458.02     26.69 o
  -1  -3   8       60.19       64.23      1.81 o
   0  -3   8      286.37      279.00      5.99 o
   1  -3   8      978.45     1056.03     17.19 o
   2  -3   8       59.21       59.19      1.74 o
   3  -3   8      100.59       99.88      2.26 o
   4  -3   8        3.35        5.97      0.97 o
   5  -3   8       16.89       14.64      1.01 o
   6  -3   8      177.59      194.73      8.69 o
   7  -3   8       15.01       10.21      2.23 o
   8  -3   8       14.86       12.43      4.72 o
  -9  -2   8       12.58        6.92      4.80 o
  -8  -2   8       54.54       53.94      6.51 o
  -7  -2   8       47.86       43.18      3.59 o
  -6  -2   8       66.19       69.61      2.98 o
  -5  -2   8       94.32       94.30      3.11 o
  -4  -2   8       16.56       16.05      1.06 o
  -3  -2   8       14.78       16.05      0.91 o
  -2  -2   8       63.04       61.83      2.22 o
  -1  -2   8       49.98       61.08      2.06 o
   0  -2   8      284.40      285.36      5.41 o
   1  -2   8      578.90      561.86     10.29 o
   2  -2   8       99.04       91.41      2.52 o
   3  -2   8      656.43      635.10     12.36 o
   4  -2   8      494.92      505.68     10.61 o
   5  -2   8      164.61      163.22      4.09 o
   6  -2   8       46.95       46.20      3.97 o
   7  -2   8      120.13      122.31      7.51 o
   8  -2   8        0.37       -2.31      2.31 o
  -9  -1   8       50.88       73.11      8.54 o
  -8  -1   8       28.43       20.65      4.45 o
  -7  -1   8       24.94       21.16      2.17 o
  -6  -1   8       73.56       68.52      4.37 o
  -5  -1   8       38.70       35.50      1.91 o
  -4  -1   8       38.44       37.20      2.07 o
  -3  -1   8      126.60      118.19      3.28 o
  -2  -1   8      207.28      205.74      5.40 o
  -1  -1   8      142.19      140.04      4.24 o
   0  -1   8       21.35       19.31      0.99 o
   1  -1   8      139.98      144.32      3.85 o
   2  -1   8       24.52       27.87      1.09 o
   3  -1   8      274.46      267.72      4.93 o
   4  -1   8     1393.99     1398.81     25.42 o
   5  -1   8      248.67      247.39      6.53 o
   6  -1   8       16.57       17.37      2.27 o
   7  -1   8       10.65       12.49      2.87 o
   8  -1   8      114.17      125.45     10.99 o
  -9   0   8       10.18        2.66      4.88 o
  -8   0   8       12.11       10.21      4.81 o
  -7   0   8      127.69      132.10     10.62 o
  -6   0   8      180.48      179.52     10.36 o
  -5   0   8      129.42      138.46      5.77 o
  -4   0   8       76.21       73.94      3.08 o
  -3   0   8      864.51      880.69     21.85 o
  -2   0   8      125.82      119.02      3.08 o
  -1   0   8        3.87        6.48      0.72 o
   0   0   8       84.36       74.11      1.79 o
   1   0   8      280.92      276.18      5.01 o
   2   0   8      273.54      263.75      5.20 o
   3   0   8      120.01      114.52      2.62 o
   4   0   8      153.59      153.74      3.74 o
   5   0   8      596.34      592.29     13.31 o
   6   0   8        5.51        6.82      2.02 o
   7   0   8      140.30      163.21     12.04 o
   8   0   8        7.93       27.56      6.24 o
  -9   1   8       50.97       60.49      9.24 o
  -8   1   8       28.64       17.37      4.32 o
  -7   1   8       23.43       23.48      2.56 o
  -6   1   8       74.11       69.30      3.45 o
  -5   1   8       38.38       35.39      1.91 o
  -4   1   8       36.94       35.50      1.79 o
  -3   1   8      127.20      114.73      3.43 o
  -2   1   8      200.28      191.39      4.95 o
  -1   1   8      143.84      139.16      3.11 o
   0   1   8       19.64       15.38      0.74 o
   1   1   8      138.35      140.48      3.13 o
   2   1   8       24.18       26.30      0.97 o
   3   1   8      274.35      273.93      6.56 o
   4   1   8     1402.89     1429.38     30.70 o
   5   1   8      252.36      250.96      5.68 o
   6   1   8       14.76       25.63      3.62 o
   7   1   8       10.81        8.11      4.88 o
   8   1   8      115.64      114.71     12.92 o
  -8   2   8       53.44       61.38      6.80 o
  -7   2   8       46.29       49.86      4.39 o
  -6   2   8       68.04       64.52      4.69 o
  -5   2   8       97.52       98.01      3.92 o
  -4   2   8       14.45       14.94      1.16 o
  -3   2   8       14.92       15.98      0.91 o
  -2   2   8       61.55       63.32      2.25 o
  -1   2   8       50.41       58.60      1.44 o
   0   2   8      282.87      290.16      6.11 o
   1   2   8      583.43      572.66     10.39 o
   2   2   8      105.03       96.53      2.22 o
   3   2   8      648.41      639.86     12.89 o
   4   2   8      483.89      502.69     13.11 o
   5   2   8      167.32      163.46      6.27 o
   6   2   8       46.95       51.34      5.82 o
   7   2   8      120.60      126.09     11.64 o
   8   2   8        0.46        0.36      4.42 o
  -8   3   8       25.22       22.94      4.51 o
  -7   3   8        2.51        1.94      1.42 o
  -6   3   8        8.25        9.22      1.60 o
  -5   3   8       95.82       89.60      5.52 o
  -4   3   8       56.46       48.28      3.53 o
  -3   3   8      364.17      340.00     11.48 o
  -2   3   8     1412.13     1430.71     32.88 o
  -1   3   8       55.14       57.74      1.71 o
   0   3   8      281.50      272.11      5.60 o
   1   3   8      977.91     1075.13     19.82 o
   2   3   8       57.83       58.60      2.02 o
   3   3   8      100.00      104.46      3.08 o
   4   3   8        3.43        6.58      1.07 o
   5   3   8       18.06       17.37      1.49 o
   6   3   8      175.04      174.24     11.20 o
   7   3   8       15.21        8.82      3.80 o
   8   3   8       16.03        8.44      4.26 o
  -7   4   8       55.64       58.60      4.47 o
  -6   4   8      201.45      200.31     11.21 o
  -5   4   8      474.21      479.22     21.06 o
  -4   4   8      157.83      157.27      7.10 o
  -3   4   8      167.53      160.84      8.61 o
  -2   4   8       12.69       15.75      1.12 o
  -1   4   8      172.96      164.47      4.35 o
   0   4   8      430.83      471.14     10.24 o
   1   4   8      736.01      762.45     15.63 o
   2   4   8       34.94       28.98      1.31 o
   3   4   8      295.65      308.67      8.95 o
   4   4   8      107.01      108.35      3.53 o
   5   4   8        4.62        5.42      1.23 o
   6   4   8       45.00       41.23      5.44 o
   7   4   8       44.35       57.17      6.56 o
   8   4   8       34.88       30.01      6.31 o
  -6   5   8        1.20       -0.44      1.51 o
  -5   5   8      167.15      158.92      8.08 o
  -4   5   8      164.39      177.25      8.04 o
  -3   5   8      294.40      281.15     10.75 o
  -2   5   8      457.97      461.31     12.96 o
  -1   5   8      490.05      479.37     13.63 o
   0   5   8      106.31       94.50      2.93 o
   1   5   8      205.23      204.63      5.39 o
   2   5   8       61.30       60.49      2.20 o
   3   5   8      114.93      107.96      2.94 o
   4   5   8      194.55      195.01      7.37 o
   5   5   8        4.41        1.69      3.12 o
   6   5   8      117.82      136.68     10.58 o
   7   5   8       33.72       33.18      5.64 o
  -7   6   8       16.39       12.63      3.08 o
  -6   6   8       67.54       75.24      5.89 o
  -5   6   8      122.39      124.82      8.64 o
  -4   6   8       15.09       15.98      2.49 o
  -3   6   8      347.42      369.41     14.49 o
  -2   6   8       23.90       25.25      1.52 o
  -1   6   8      131.57      130.17      4.95 o
   0   6   8       84.94       76.06      2.79 o
   1   6   8      160.73      155.86      4.71 o
   2   6   8       76.03       68.99      2.82 o
   3   6   8       79.51       77.38      2.98 o
   4   6   8       66.21       67.13      3.39 o
   5   6   8       76.95       76.38      6.76 o
   6   6   8        2.42        5.16      3.29 o
   7   6   8        2.54       -2.22      3.29 o
  -7   7   8       12.74       11.64      2.76 o
  -6   7   8        8.55        5.33      2.13 o
  -5   7   8       17.65       21.25      3.38 o
  -4   7   8       31.87       29.49      3.48 o
  -3   7   8       18.89       20.65      3.08 o
  -2   7   8      107.09      104.07      5.00 o
  -1   7   8       67.49       60.79      2.65 o
   0   7   8      219.71      225.36      6.80 o
   1   7   8      180.70      177.77      6.04 o
   2   7   8       72.28       69.61      3.30 o
   3   7   8       15.96       18.65      2.03 o
   4   7   8       29.13       22.94      2.62 o
   5   7   8       21.91       32.42      4.18 o
   6   7   8      114.88      125.66     12.04 o
   7   7   8       27.95       18.65      6.68 o
  -7   8   8       12.31       11.39      3.12 o
  -6   8   8       11.75       11.84      3.83 o
  -5   8   8       45.78       40.50      4.91 o
  -4   8   8       73.07       69.93      5.04 o
  -3   8   8      160.03      172.01      9.40 o
  -2   8   8      108.42      109.14      6.31 o
  -1   8   8       95.29       93.39      3.82 o
   0   8   8       85.80       77.21      3.81 o
   1   8   8       36.94       42.07      2.57 o
   2   8   8       87.18       94.66      4.40 o
   3   8   8      245.30      259.39     12.14 o
   4   8   8       39.91       38.01      3.72 o
   5   8   8       24.69       17.44      3.93 o
   6   8   8       18.13       17.84      6.62 o
  -6   9   8        3.17        4.90      2.92 o
  -5   9   8       23.07       27.77      4.56 o
  -4   9   8       78.91       70.56      6.50 o
  -3   9   8       13.88       17.52      3.39 o
  -2   9   8       99.40       85.20      6.80 o
  -1   9   8      170.23      178.26      8.32 o
   0   9   8      233.55      250.95     10.15 o
   1   9   8       23.66       26.01      2.31 o
   2   9   8       33.46       29.29      3.05 o
   3   9   8      120.23      116.74      6.93 o
   4   9   8        0.61       -2.75      2.75 o
   5   9   8       53.62       56.03      7.35 o
   6   9   8       40.53       33.73      7.56 o
  -6  10   8       15.02       12.63      3.61 o
  -5  10   8      106.18      125.24     10.76 o
  -4  10   8       40.76       45.05      5.83 o
  -3  10   8       65.71       56.74      5.25 o
  -2  10   8       11.44       13.31      4.61 o
  -1  10   8        9.09        7.27      4.16 o
   0  10   8        9.97        8.37      1.53 o
   1  10   8        5.63        2.84      1.43 o
   2  10   8      111.32      105.80     10.47 o
   3  10   8      114.05      111.31      6.96 o
   4  10   8       27.38       16.89      4.10 o
   5  10   8       42.88       38.71      6.93 o
  -5  11   8       11.60       14.36      4.86 o
  -4  11   8       34.18       35.95      4.18 o
  -3  11   8        2.27        1.41      3.00 o
  -2  11   8       50.42       56.03      5.93 o
  -1  11   8       10.06        8.11      2.95 o
   0  11   8      101.95      116.73      8.96 o
   1  11   8       22.68       20.83      2.83 o
   2  11   8        7.09        7.27      2.84 o
   3  11   8       27.24       26.59      4.95 o
   4  11   8       38.38       27.87      5.37 o
  -4  12   8       20.18        7.03      3.79 o
  -3  12   8       55.64       46.59      5.80 o
  -2  12   8        0.92       -0.09      3.95 o
  -1  12   8       12.28       11.20      4.54 o
   0  12   8       10.77       18.32      5.00 o
   1  12   8       48.01       38.60      7.15 o
   3  12   8       27.54       18.81      4.49 o
  -1 -13   9       16.75       18.56      3.82 o
   0 -13   9        2.39        1.32      3.36 o
  -3 -12   9       14.20        6.78      2.84 o
  -2 -12   9       10.41        7.58      3.11 o
  -1 -12   9       22.33       25.43      5.32 o
   0 -12   9       41.54       33.73      3.94 o
   1 -12   9       23.19       24.40      4.84 o
   2 -12   9       42.36       34.27      4.74 o
   3 -12   9       17.35       20.22      7.04 o
  -5 -11   9       49.05       40.62      7.82 o
  -4 -11   9       41.01       45.31      4.32 o
  -3 -11   9        2.69        4.99      2.57 o
  -2 -11   9      117.99      113.50      6.83 o
  -1 -11   9       26.05       25.72      3.53 o
   0 -11   9        0.81        1.07      2.33 o
   1 -11   9        7.18        5.07      2.50 o
   2 -11   9       32.36       22.66      3.32 o
   3 -11   9       18.60       24.31      5.48 o
   4 -11   9        7.83        8.27      3.84 o
  -6 -10   9       22.77       20.39      5.79 o
  -5 -10   9       12.07       11.84      3.37 o
  -4 -10   9       57.75       56.74      4.40 o
  -3 -10   9       29.00       27.17      2.95 o
  -2 -10   9       35.35       39.07      3.65 o
  -1 -10   9       71.22       78.71      4.85 o
   0 -10   9        3.38        2.94      2.13 o
   1 -10   9       50.23       49.19      3.84 o
   2 -10   9        1.92       -1.86      1.86 o
   3 -10   9        9.86        3.37      2.39 o
   4 -10   9       14.07       14.57      4.60 o
   5 -10   9        9.22       11.14      4.15 o
  -6  -9   9       18.96       12.36      3.58 o
  -5  -9   9       20.69       22.49      4.64 o
  -4  -9   9       68.56       75.39      4.91 o
  -3  -9   9       11.72        8.71      2.39 o
  -2  -9   9      138.72      149.77      7.16 o
  -1  -9   9       89.72       89.42      4.27 o
   0  -9   9      111.94      110.32      5.94 o
   1  -9   9       65.83       70.08      4.41 o
   2  -9   9       42.49       51.88      3.26 o
   3  -9   9       59.94       66.97      4.32 o
   4  -9   9       38.63       41.83      5.36 o
   5  -9   9        2.60        5.78      3.45 o
  -7  -8   9        4.33        1.32      3.19 o
  -6  -8   9       29.82       23.12      4.16 o
  -5  -8   9       11.50       12.70      2.15 o
  -4  -8   9       85.75       82.25      4.79 o
  -3  -8   9       44.94       42.19      3.43 o
  -2  -8   9      138.28      136.03      6.17 o
  -1  -8   9      266.62      273.56      9.67 o
   0  -8   9       34.30       36.86      1.94 o
   1  -8   9       41.23       39.07      2.47 o
   2  -8   9      225.29      222.25      9.00 o
   3  -8   9       60.16       57.74      3.44 o
   4  -8   9       10.56       10.15      2.34 o
   5  -8   9       27.30       26.69      2.73 o
   6  -8   9       51.15       50.66      5.36 o
  -7  -7   9        2.10        5.69      3.37 o
  -6  -7   9       98.12       95.59      9.96 o
  -5  -7   9       12.28       15.01      2.41 o
  -4  -7   9      206.94      213.33      9.09 o
  -3  -7   9       56.73       55.76      2.96 o
  -2  -7   9        4.53        5.24      1.60 o
  -1  -7   9      120.86      125.67      4.01 o
   0  -7   9        2.73        1.50      1.15 o
   1  -7   9      153.59      144.30      4.98 o
   2  -7   9      206.99      201.92      7.24 o
   3  -7   9       41.99       46.71      2.83 o
   4  -7   9       89.08       89.95      4.11 o
   5  -7   9       38.43       38.36      2.68 o
   6  -7   9       18.19       20.39      2.73 o
  -8  -6   9       80.51       67.90      7.92 o
  -7  -6   9       36.13       38.01      5.11 o
  -6  -6   9       13.60       10.95      2.25 o
  -5  -6   9       13.08       11.46      1.34 o
  -4  -6   9       13.45       14.50      1.37 o
  -3  -6   9      220.48      233.35      5.47 o
  -2  -6   9      120.12      117.77      3.88 o
  -1  -6   9      230.80      241.20      6.45 o
   0  -6   9      121.98      122.95      4.17 o
   1  -6   9       32.52       28.38      1.51 o
   2  -6   9      117.92      115.73      4.25 o
   3  -6   9        7.42       10.21      1.45 o
   4  -6   9       43.09       38.60      1.76 o
   5  -6   9      119.11      119.41      5.15 o
   6  -6   9        5.07        4.33      1.77 o
   7  -6   9       23.26       22.94      5.42 o
  -8  -5   9        1.94        0.18      2.24 o
  -7  -5   9        4.07        4.99      1.77 o
  -6  -5   9       57.80       64.07      3.77 o
  -5  -5   9      164.32      166.62      5.60 o
  -4  -5   9      230.14      236.82      5.51 o
  -3  -5   9      129.57      130.16      3.65 o
  -2  -5   9      736.16      727.71     18.84 o
  -1  -5   9        3.79        6.30      1.42 o
   0  -5   9       27.57       24.96      1.31 o
   1  -5   9      234.86      245.93      6.21 o
   2  -5   9       71.35       70.25      2.21 o
   3  -5   9      106.30      108.74      3.53 o
   4  -5   9       98.78       94.85      2.94 o
   5  -5   9      150.19      159.62      5.72 o
   6  -5   9       40.41       39.07      2.82 o
   7  -5   9        0.08        0.09      3.32 o
  -8  -4   9       36.34       40.74      3.73 o
  -7  -4   9       42.64       43.06      3.59 o
  -6  -4   9        7.04        7.58      1.35 o
  -5  -4   9       23.03       23.48      1.37 o
  -4  -4   9      147.95      145.66      4.55 o
  -3  -4   9       62.67       65.28      2.43 o
  -2  -4   9      166.83      168.10      4.40 o
  -1  -4   9       46.86       32.75      1.30 o
   0  -4   9      173.65      182.33      4.07 o
   1  -4   9      441.09      449.24      8.00 o
   2  -4   9      193.70      191.36      4.17 o
   3  -4   9       60.50       52.98      1.92 o
   4  -4   9      104.23      101.77      3.04 o
   5  -4   9       75.73       77.05      3.64 o
   6  -4   9       11.78       10.34      1.52 o
   7  -4   9       18.70       17.92      3.03 o
  -8  -3   9        8.20        9.86      1.95 o
  -7  -3   9       22.20       22.66      2.51 o
  -6  -3   9       69.59       69.14      3.45 o
  -5  -3   9       68.88       69.77      2.99 o
  -4  -3   9      167.27      165.90      4.37 o
  -3  -3   9       63.89       59.62      2.03 o
  -2  -3   9      358.03      386.37      9.27 o
  -1  -3   9      379.11      379.40      7.35 o
   0  -3   9       55.29       66.21      1.84 o
   1  -3   9       28.25       32.11      1.07 o
   2  -3   9       90.66       83.29      1.89 o
   3  -3   9        7.79        8.16      0.70 o
   4  -3   9       75.21       77.05      2.48 o
   5  -3   9        5.17        4.46      1.15 o
   6  -3   9      102.09      103.10      5.55 o
   7  -3   9       11.96        8.88      2.47 o
   8  -3   9       11.76        3.01      4.71 o
  -8  -2   9       11.79       13.44      4.70 o
  -7  -2   9      150.16      139.56      7.58 o
  -6  -2   9       88.95       90.50      5.92 o
  -5  -2   9        7.14       10.21      0.96 o
  -4  -2   9        2.22        0.18      0.81 o
  -3  -2   9      120.09      117.16      4.69 o
  -2  -2   9      283.52      289.47      7.71 o
  -1  -2   9      235.78      229.39      6.01 o
   0  -2   9      118.23      115.95      2.84 o
   1  -2   9       38.78       49.73      1.47 o
   2  -2   9      118.48      111.12      2.98 o
   3  -2   9      140.89      136.48      3.52 o
   4  -2   9       90.29       90.50      2.33 o
   5  -2   9       27.77       28.37      1.80 o
   6  -2   9       10.27       12.17      2.24 o
   7  -2   9       68.37       70.87      5.55 o
   8  -2   9        7.28        9.68      4.33 o
  -9  -1   9       15.64       15.38      6.07 o
  -8  -1   9        8.78        8.44      4.32 o
  -7  -1   9       84.39       95.40      6.08 o
  -6  -1   9       24.70       23.21      2.00 o
  -5  -1   9       41.38       36.40      1.82 o
  -4  -1   9      223.54      204.37      6.48 o
  -3  -1   9      153.98      153.99      5.14 o
  -2  -1   9       83.13       80.57      2.71 o
  -1  -1   9       36.78       40.38      1.55 o
   0  -1   9       22.05       23.57      1.10 o
   1  -1   9      101.20      112.72      2.80 o
   2  -1   9      385.84      393.85      7.87 o
   3  -1   9      137.30      129.51      2.79 o
   4  -1   9      442.00      438.04      9.48 o
   5  -1   9       86.41       90.68      3.59 o
   6  -1   9       61.06       69.30      4.24 o
   7  -1   9       10.29       10.95      2.74 o
   8  -1   9       17.80       11.39      5.41 o
  -9   0   9        0.25       10.51      6.31 o
  -8   0   9       13.89       15.90      4.95 o
  -7   0   9        7.24        8.82      1.95 o
  -6   0   9       87.10       80.22      4.89 o
  -5   0   9       32.07       29.70      1.95 o
  -4   0   9       10.42       13.93      0.99 o
  -3   0   9       40.09       32.21      2.14 o
  -2   0   9       39.09       36.52      1.48 o
  -1   0   9      856.31      799.98     16.55 o
   0   0   9      290.07      288.23      6.73 o
   1   0   9      416.29      409.82      7.26 o
   2   0   9      297.68      301.48      6.23 o
   3   0   9        2.71        2.30      0.72 o
   4   0   9        8.29       10.15      0.78 o
   5   0   9      163.42      159.87      4.76 o
   6   0   9       10.09       12.97      2.37 o
   7   0   9      347.09      383.98     25.13 o
   8   0   9       68.51       61.96      9.50 o
  -8   1   9        8.87       11.97      4.49 o
  -7   1   9       83.57       86.07      8.93 o
  -6   1   9       25.53       23.12      2.72 o
  -5   1   9       40.91       38.36      2.22 o
  -4   1   9      221.20      207.87      7.07 o
  -3   1   9      154.77      167.86      4.64 o
  -2   1   9       84.84       83.12      3.09 o
  -1   1   9       38.65       41.96      1.47 o
   0   1   9       21.92       21.95      0.79 o
   1   1   9      104.16      113.92      2.82 o
   2   1   9      383.52      388.62      7.44 o
   3   1   9      137.41      134.73      3.72 o
   4   1   9      442.19      447.17     11.17 o
   5   1   9       89.50       92.84      2.54 o
   6   1   9       58.63       60.20      4.24 o
   7   1   9        9.70       14.15      3.97 o
   8   1   9       17.80       17.13      4.91 o
  -7   2   9      149.10      144.74     12.03 o
  -6   2   9       88.23       84.49      5.73 o
  -5   2   9        6.98       10.51      1.34 o
  -4   2   9        2.15        0.52      0.61 o
  -3   2   9      119.94      111.12      4.17 o
  -2   2   9      281.64      288.83      8.02 o
  -1   2   9      236.32      227.11      4.26 o
   0   2   9      116.27      112.92      2.40 o
   1   2   9       34.57       43.93      1.38 o
   2   2   9      116.68      108.55      2.35 o
   3   2   9      137.65      131.24      3.23 o
   4   2   9       90.81       93.94      3.11 o
   5   2   9       26.75       25.15      1.51 o
   6   2   9        9.19       10.40      3.53 o
   7   2   9       71.49       69.46      8.17 o
   8   2   9        7.92        5.24      6.65 o
  -7   3   9       22.97       23.48      2.47 o
  -6   3   9       69.01       73.11      6.62 o
  -5   3   9       68.22       71.67      4.47 o
  -4   3   9      162.89      169.56      8.35 o
  -3   3   9       59.41       47.76      2.99 o
  -2   3   9      353.22      369.13     11.24 o
  -1   3   9      381.17      373.54      8.39 o
   0   3   9       55.22       68.05      2.33 o
   1   3   9       27.10       34.06      1.32 o
   2   3   9       92.39       85.73      2.44 o
   3   3   9        6.22        6.68      1.07 o
   4   3   9       79.64       82.95      3.09 o
   5   3   9        4.43        3.62      2.30 o
   6   3   9      102.82       93.57      9.31 o
   7   3   9       11.96       18.40      5.50 o
   8   3   9       11.68        6.39      6.48 o
  -7   4   9       44.10       46.33      6.04 o
  -6   4   9        7.06        2.22      1.77 o
  -5   4   9       23.37       24.03      2.31 o
  -4   4   9      147.61      148.63      8.97 o
  -3   4   9       60.66       62.28      3.71 o
  -2   4   9      173.74      174.27      5.98 o
  -1   4   9       48.43       33.62      1.53 o
   0   4   9      176.04      184.89      4.87 o
   1   4   9      440.90      442.07     10.71 o
   2   4   9      192.32      189.53      4.93 o
   3   4   9       61.92       59.62      2.33 o
   4   4   9      104.53      103.30      4.02 o
   5   4   9       75.78       79.21      7.22 o
   6   4   9       11.98       11.46      3.13 o
   7   4   9       18.27       22.75      5.85 o
  -7   5   9        4.45        6.78      2.60 o
  -6   5   9       56.17       60.20      6.30 o
  -5   5   9      166.37      169.55     10.06 o
  -4   5   9      236.31      247.09     11.56 o
  -3   5   9      134.80      125.26      7.81 o
  -2   5   9      734.03      721.11     22.29 o
  -1   5   9        3.58        6.48      1.34 o
   0   5   9       27.72       26.20      1.35 o
   1   5   9      232.20      241.80      5.87 o
   2   5   9       74.22       67.74      2.79 o
   3   5   9      111.55      105.81      4.07 o
   4   5   9       97.33      100.82      4.35 o
   5   5   9      146.82      159.14     11.18 o
   6   5   9       40.83       39.79      5.84 o
   7   5   9        0.06       -0.27      3.92 o
  -7   6   9       37.42       33.18      4.45 o
  -6   6   9       14.29        8.99      2.37 o
  -5   6   9       12.43        8.71      3.12 o
  -4   6   9       13.40       13.17      3.07 o
  -3   6   9      220.80      220.29      8.96 o
  -2   6   9      115.50      111.91      3.99 o
  -1   6   9      230.75      235.68      8.69 o
   0   6   9      127.70      125.46      5.06 o
   1   6   9       31.37       27.37      1.97 o
   2   6   9      117.37      115.12      4.25 o
   3   6   9        6.82        6.06      1.25 o
   4   6   9       42.97       41.83      2.81 o
   5   6   9      120.51      119.82      9.70 o
   6   6   9        5.15        3.92      5.26 o
   7   6   9       23.01       19.64      5.26 o
  -7   7   9        1.86        1.94      2.21 o
  -6   7   9       97.05       95.03      9.38 o
  -5   7   9       11.64        9.05      2.50 o
  -4   7   9      207.82      205.14     12.15 o
  -3   7   9       59.72       53.66      4.83 o
  -2   7   9        3.76        1.94      0.79 o
  -1   7   9      118.35      112.71      4.60 o
   0   7   9        2.69       -0.52      1.23 o
   1   7   9      151.21      144.52      5.90 o
   2   7   9      205.62      211.14      8.77 o
   3   7   9       41.60       43.30      2.85 o
   4   7   9       88.43       87.30      5.11 o
   5   7   9       39.06       40.74      6.63 o
   6   7   9       18.17       23.39      4.92 o
  -7   8   9        4.98       -0.98      3.29 o
  -6   8   9       28.59       25.82      4.69 o
  -5   8   9       11.05       13.31      2.75 o
  -4   8   9       85.86       93.75      6.95 o
  -3   8   9       43.73       41.71      3.65 o
  -2   8   9      134.87      140.23      7.15 o
  -1   8   9      266.09      262.45     18.34 o
   0   8   9       36.16       34.61      2.44 o
   1   8   9       40.80       45.69      2.93 o
   2   8   9      224.29      215.82      9.70 o
   3   8   9       60.11       58.75      4.04 o
   4   8   9       10.69       12.10      2.42 o
   5   8   9       26.68       28.37      6.23 o
   6   8   9       50.75       49.86      7.86 o
  -6   9   9       18.58       22.31      4.72 o
  -5   9   9       19.45       14.57      2.88 o
  -4   9   9       68.57       79.04      6.38 o
  -3   9   9       11.93        0.52      3.53 o
  -2   9   9      137.85      154.66      9.62 o
  -1   9   9       88.93       84.49      4.85 o
   0   9   9      112.43      112.50      5.40 o
   1   9   9       66.55       69.61      3.93 o
   2   9   9       43.37       50.39      3.75 o
   3   9   9       58.45       55.47      4.35 o
   4   9   9       40.34       43.55      5.73 o
   5   9   9        2.32       10.04      5.07 o
  -6  10   9       22.92       23.67      5.97 o
  -5  10   9       11.88       13.79      4.90 o
  -4  10   9       57.81       62.72      6.28 o
  -3  10   9       29.15       23.67      4.40 o
  -2  10   9       35.32       31.47      5.28 o
  -1  10   9       73.41       63.62      5.72 o
   0  10   9        4.34        4.62      1.58 o
   1  10   9       51.78       48.14      3.93 o
   2  10   9        2.40       -0.63      2.04 o
   3  10   9        9.32        9.16      2.57 o
   4  10   9       14.21        3.21      4.01 o
   5  10   9        8.87       15.45      5.33 o
  -5  11   9       48.76       65.89      7.96 o
  -4  11   9       41.79       34.61      5.54 o
  -3  11   9        2.03       -2.75      3.72 o
  -2  11   9      119.31      109.33      9.86 o
  -1  11   9       26.38       19.56      4.41 o
   0  11   9        0.82        0.70      2.91 o
   1  11   9        7.14        6.92      2.03 o
   2  11   9       30.71       25.43      3.32 o
   3  11   9       20.16       19.47      4.24 o
   4  11   9        8.32        7.63      5.04 o
  -3  12   9       14.57       13.79      3.84 o
  -2  12   9        9.99        4.62      3.73 o
  -1  12   9       21.68       26.88      4.49 o
   0  12   9       40.23       44.56      5.28 o
   1  12   9       24.05       33.73      6.47 o
   3  12   9       16.75       14.15      4.32 o
  -1  13   9       16.25       19.14      4.87 o
   0  13   9        2.36        0.18      3.93 o
  -3 -12  10       80.21       93.38      6.93 o
  -2 -12  10       16.26       11.14      3.84 o
  -1 -12  10       40.00       33.73      4.05 o
   0 -12  10       23.88       24.22      4.36 o
   1 -12  10        0.82       -2.48      3.29 o
   2 -12  10        5.10        4.78      2.84 o
  -4 -11  10       21.67       20.48      3.50 o
  -3 -11  10       10.33       15.98      3.69 o
  -2 -11  10        9.01        3.62      3.98 o
  -1 -11  10       20.83       19.64      3.09 o
   0 -11  10        7.18        9.62      3.62 o
   1 -11  10       15.77       14.00      3.10 o
   2 -11  10        8.59        9.22      3.03 o
   3 -11  10       68.64       60.35      8.50 o
   4 -11  10        1.16        4.33      3.81 o
  -5 -10  10       32.13       30.32      4.36 o
  -4 -10  10       10.31       10.58      2.58 o
  -3 -10  10       74.80       67.74      5.43 o
  -2 -10  10       25.89       28.48      3.92 o
  -1 -10  10       50.12       54.64      4.17 o
   0 -10  10       27.72       29.49      3.07 o
   1 -10  10        4.11        4.18      2.12 o
   2 -10  10       17.98       17.37      2.67 o
   3 -10  10       15.33        6.68      3.21 o
   4 -10  10       37.28       29.29      5.10 o
  -6  -9  10       72.17       79.88      8.26 o
  -5  -9  10       10.05        9.68      3.29 o
  -4  -9  10        5.57        4.78      2.31 o
  -3  -9  10       53.35       47.11      4.01 o
  -2  -9  10       13.90       10.76      2.10 o
  -1  -9  10        4.87        7.90      2.11 o
   0  -9  10       99.25       88.89      4.97 o
   1  -9  10       91.69       98.56      5.24 o
   2  -9  10       77.29       72.47      4.81 o
   3  -9  10      136.50      140.00      7.81 o
   4  -9  10        5.84        2.66      2.49 o
   5  -9  10       25.99       17.52      3.62 o
  -7  -8  10        8.36        7.12      3.21 o
  -6  -8  10       19.01       13.59      4.24 o
  -5  -8  10       41.88       39.79      3.69 o
  -4  -8  10       39.55       42.19      3.43 o
  -3  -8  10      310.15      324.74     13.59 o
  -2  -8  10        7.81        6.30      2.41 o
  -1  -8  10      166.72      162.02      6.96 o
   0  -8  10       11.71       16.81      2.32 o
   1  -8  10       22.58       25.91      2.78 o
   2  -8  10       83.01       85.37      4.53 o
   3  -8  10       18.49       10.95      2.37 o
   4  -8  10        9.09        4.07      2.58 o
   5  -8  10       20.24       13.59      2.57 o
   6  -8  10       58.58       48.67      7.76 o
  -7  -7  10       24.85       31.05      4.62 o
  -6  -7  10       42.55       42.57      4.67 o
  -5  -7  10       73.23       78.04      4.99 o
  -4  -7  10       34.17       27.87      2.89 o
  -3  -7  10        3.21        5.78      1.68 o
  -2  -7  10       42.46       43.55      2.86 o
  -1  -7  10      149.06      156.79      5.19 o
   0  -7  10       95.86      100.45      3.96 o
   1  -7  10       83.33       78.54      3.17 o
   2  -7  10       50.98       46.72      2.70 o
   3  -7  10      155.71      162.97      6.74 o
   4  -7  10        7.02        6.48      1.68 o
   5  -7  10       13.32       16.51      1.69 o
   6  -7  10        0.80       -0.80      1.77 o
  -7  -6  10        8.89       10.83      2.48 o
  -6  -6  10       57.78       64.52      4.08 o
  -5  -6  10      190.51      192.11      6.80 o
  -4  -6  10       19.16       20.39      1.62 o
  -3  -6  10      201.67      217.21      6.12 o
  -2  -6  10       20.93       21.43      1.31 o
  -1  -6  10      191.44      175.76      5.76 o
   0  -6  10       78.70       79.72      3.03 o
   1  -6  10       26.76       20.05      1.44 o
   2  -6  10       36.17       34.61      2.10 o
   3  -6  10       44.04       48.14      2.88 o
   4  -6  10       33.74       34.94      2.01 o
   5  -6  10       15.98       17.60      1.97 o
   6  -6  10       15.95       11.97      1.56 o
  -8  -5  10      105.61      105.41      8.52 o
  -7  -5  10        4.30        5.87      1.96 o
  -6  -5  10       27.73       26.88      2.44 o
  -5  -5  10      133.35      141.13      5.37 o
  -4  -5  10      210.67      205.96      5.96 o
  -3  -5  10       31.73       27.27      1.67 o
  -2  -5  10      260.05      263.08      7.04 o
  -1  -5  10      171.24      170.55      5.17 o
   0  -5  10      171.18      171.53      4.44 o
   1  -5  10       10.92       15.38      0.96 o
   2  -5  10       51.72       49.59      1.99 o
   3  -5  10       62.60       63.02      2.54 o
   4  -5  10       14.25       12.17      1.18 o
   5  -5  10       25.03       22.94      1.89 o
   6  -5  10       27.57       26.11      2.11 o
   7  -5  10       33.74       30.32      6.13 o
  -8  -4  10        8.11        8.27      2.11 o
  -7  -4  10       31.55       33.61      3.05 o
  -6  -4  10        4.65        6.30      1.51 o
  -5  -4  10       87.49       88.00      3.53 o
  -4  -4  10       18.33       13.93      1.47 o
  -3  -4  10       62.32       60.94      1.91 o
  -2  -4  10      319.79      318.05      7.07 o
  -1  -4  10      422.88      417.79      9.25 o
   0  -4  10       57.69       49.06      1.98 o
   1  -4  10      126.67      103.50      2.50 o
   2  -4  10        8.98        6.92      0.69 o
   3  -4  10       72.74       74.59      2.27 o
   4  -4  10      132.44      139.12      4.44 o
   5  -4  10      160.99      167.10      5.85 o
   6  -4  10       33.37       35.83      2.26 o
   7  -4  10        7.75        7.27      2.84 o
  -8  -3  10       16.46       23.39      3.10 o
  -7  -3  10       96.15       90.67      6.11 o
  -6  -3  10       34.69       38.13      1.98 o
  -5  -3  10      177.14      160.83      6.70 o
  -4  -3  10      111.34      104.65      3.66 o
  -3  -3  10        8.26        8.44      0.99 o
  -2  -3  10      208.89      195.56      5.27 o
  -1  -3  10       83.32       82.61      2.74 o
   0  -3  10       45.46       42.68      1.47 o
   1  -3  10      174.15      161.08      3.83 o
   2  -3  10      116.02      105.42      2.90 o
   3  -3  10      341.75      338.20      6.94 o
   4  -3  10       80.52       75.90      2.30 o
   5  -3  10        1.63        2.57      1.06 o
   6  -3  10        2.00        1.60      0.88 o
   7  -3  10       20.44       16.74      2.93 o
  -8  -2  10        9.83        8.71      2.50 o
  -7  -2  10        4.66        7.48      1.86 o
  -6  -2  10       90.89       91.39      5.77 o
  -5  -2  10       29.44       26.59      1.55 o
  -4  -2  10      109.28      108.15      3.72 o
  -3  -2  10      149.33      122.75      5.01 o
  -2  -2  10      241.17      230.23      7.16 o
  -1  -2  10      321.27      305.76      8.25 o
   0  -2  10        4.32        2.84      0.89 o
   1  -2  10       86.79       90.86      2.34 o
   2  -2  10      106.87      103.88      2.30 o
   3  -2  10       28.82       27.87      1.19 o
   4  -2  10       32.22       29.90      1.34 o
   5  -2  10      203.34      211.95      7.14 o
   6  -2  10       37.07       38.71      3.63 o
   7  -2  10       55.86       56.60      5.38 o
   8  -2  10        4.05       11.26      3.67 o
  -8  -1  10       63.89       64.22      6.20 o
  -7  -1  10       34.98       32.00      3.52 o
  -6  -1  10      110.35      103.88      5.57 o
  -5  -1  10       51.18       45.19      2.41 o
  -4  -1  10        7.99        4.62      1.06 o
  -3  -1  10       78.02       69.94      2.83 o
  -2  -1  10       99.07       92.12      2.90 o
  -1  -1  10       39.92       41.59      1.82 o
   0  -1  10      196.65      186.97      4.12 o
   1  -1  10      162.33      152.35      3.72 o
   2  -1  10      485.89      513.41     10.26 o
   3  -1  10      165.89      155.15      3.76 o
   4  -1  10      130.25      129.72      3.86 o
   5  -1  10       10.89       10.64      1.16 o
   6  -1  10       45.97       45.82      4.08 o
   7  -1  10       24.60       24.03      3.61 o
   8  -1  10        3.11        8.60      4.70 o
  -8   0  10        0.05       -0.89      1.42 o
  -7   0  10       30.04       34.94      3.78 o
  -6   0  10       42.51       49.19      4.36 o
  -5   0  10       69.95       70.25      3.79 o
  -4   0  10      346.07      318.39     10.77 o
  -3   0  10      241.48      225.95      7.94 o
  -2   0  10       46.23       35.50      1.57 o
  -1   0  10      180.38      175.54      4.00 o
   0   0  10      622.49      646.70     15.36 o
   1   0  10      202.61      213.37      4.41 o
   2   0  10        0.30        1.15      0.63 o
   3   0  10      255.66      252.48      5.70 o
   4   0  10        6.40        6.92      0.79 o
   5   0  10       13.96       11.91      1.17 o
   6   0  10       42.61       41.59      3.16 o
   7   0  10       85.48       89.42      7.31 o
   8   0  10       13.96       15.38      4.80 o
  -8   1  10       65.78       63.32      9.45 o
  -7   1  10       33.12       35.05      3.79 o
  -6   1  10      106.78      107.56      7.43 o
  -5   1  10       51.26       51.89      2.98 o
  -4   1  10        9.01        6.78      0.88 o
  -3   1  10       78.43       68.68      2.50 o
  -2   1  10       98.29       89.08      3.55 o
  -1   1  10       38.49       41.59      1.46 o
   0   1  10      192.69      187.48      3.62 o
   1   1  10      164.89      160.37      3.34 o
   2   1  10      496.18      520.29     10.33 o
   3   1  10      167.03      160.83      4.30 o
   4   1  10      133.85      137.35      4.19 o
   5   1  10       10.92       10.83      1.18 o
   6   1  10       46.29       47.62      4.03 o
   7   1  10       25.75       31.15      5.79 o
   8   1  10        3.28        3.73      4.80 o
  -7   2  10        4.85        5.07      2.50 o
  -6   2  10       92.12       98.75      7.12 o
  -5   2  10       28.98       31.36      2.32 o
  -4   2  10      112.73      118.58      4.92 o
  -3   2  10      150.52      128.66      6.21 o
  -2   2  10      250.88      237.74      7.56 o
  -1   2  10      325.39      309.74      6.31 o
   0   2  10        4.58        3.28      0.61 o
   1   2  10       85.92       87.65      2.11 o
   2   2  10      105.17       92.66      2.54 o
   3   2  10       27.40       24.31      1.21 o
   4   2  10       35.07       32.53      1.72 o
   5   2  10      205.97      197.92     11.14 o
   6   2  10       37.62       36.97      5.85 o
   7   2  10       57.14       58.89      8.97 o
   8   2  10        4.40       -0.70      5.29 o
  -7   3  10       95.57      108.15      9.41 o
  -6   3  10       35.98       43.30      3.72 o
  -5   3  10      179.18      167.36      8.79 o
  -4   3  10      110.48      102.92      6.13 o
  -3   3  10        8.06        9.45      2.14 o
  -2   3  10      210.29      205.99      6.77 o
  -1   3  10       85.05       87.83      2.82 o
   0   3  10       45.21       37.55      1.50 o
   1   3  10      177.80      168.59      5.38 o
   2   3  10      118.60      106.59      3.30 o
   3   3  10      342.48      351.16     10.60 o
   4   3  10       77.93       73.45      3.06 o
   5   3  10        1.61        3.01      3.01 o
   6   3  10        1.99        1.15      3.64 o
   7   3  10       19.43       21.08      4.58 o
  -7   4  10       31.62       38.48      4.44 o
  -6   4  10        4.41       12.23      3.03 o
  -5   4  10       86.83       88.71      6.22 o
  -4   4  10       16.18       11.39      2.42 o
  -3   4  10       63.28       65.28      3.65 o
  -2   4  10      318.31      308.70      9.94 o
  -1   4  10      420.55      410.11     10.69 o
   0   4  10       55.93       48.94      2.24 o
   1   4  10      125.52      111.52      3.98 o
   2   4  10        8.45        6.92      1.23 o
   3   4  10       72.10       75.40      2.95 o
   4   4  10      128.29      142.26      5.17 o
   5   4  10      161.95      171.02     13.32 o
   6   4  10       33.39       32.74      5.18 o
   7   4  10        6.93       14.00      4.72 o
  -7   5  10        3.56        1.77      2.38 o
  -6   5  10       26.77       28.06      3.09 o
  -5   5  10      132.59      119.62      7.43 o
  -4   5  10      209.63      206.77      9.76 o
  -3   5  10       31.44       32.86      3.56 o
  -2   5  10      259.22      253.98      9.32 o
  -1   5  10      165.77      166.39      5.85 o
   0   5  10      167.81      159.88      5.73 o
   1   5  10       11.00       17.76      1.43 o
   2   5  10       52.84       49.73      2.52 o
   3   5  10       62.43       59.19      2.75 o
   4   5  10       13.32       10.04      1.79 o
   5   5  10       25.04       28.28      4.31 o
   6   5  10       27.22       40.14      6.09 o
   7   5  10       33.40       32.21      7.07 o
  -7   6  10        9.06        7.02      2.74 o
  -6   6  10       58.45       61.52      6.07 o
  -5   6  10      189.67      188.73     13.21 o
  -4   6  10       18.59       15.67      2.83 o
  -3   6  10      193.79      194.22      9.20 o
  -2   6  10       23.78       24.22      1.86 o
  -1   6  10      190.58      176.52      6.27 o
   0   6  10       80.12       77.38      3.31 o
   1   6  10       27.02       22.94      2.26 o
   2   6  10       35.97       32.74      2.16 o
   3   6  10       44.67       47.11      3.10 o
   4   6  10       33.80       40.50      3.36 o
   5   6  10       16.40       32.00      5.76 o
   6   6  10       15.58       18.24      4.91 o
   7   6  10       24.71       32.32      7.61 o
  -7   7  10       25.24       17.84      4.54 o
  -6   7  10       43.25       43.43      5.59 o
  -5   7  10       75.96       72.95      7.09 o
  -4   7  10       35.46       33.07      3.46 o
  -3   7  10        3.08        0.98      2.12 o
  -2   7  10       43.14       44.42      2.39 o
  -1   7  10      148.83      141.82      6.29 o
   0   7  10       97.38       96.70      4.64 o
   1   7  10       82.13       82.09      3.59 o
   2   7  10       49.31       47.75      2.87 o
   3   7  10      153.29      168.81      6.87 o
   4   7  10        6.49        5.42      1.76 o
   5   7  10       13.53       17.21      4.38 o
   6   7  10        0.79       -2.65      3.72 o
  -7   8  10        8.29        5.33      2.66 o
  -6   8  10       19.38       19.39      3.73 o
  -5   8  10       43.70       41.34      5.09 o
  -4   8  10       38.62       35.83      5.07 o
  -3   8  10      312.59      338.83     18.06 o
  -2   8  10        9.41       11.97      1.23 o
  -1   8  10      168.21      176.00      7.26 o
   0   8  10       11.67       13.79      1.75 o
   1   8  10       22.50       20.74      2.32 o
   2   8  10       82.47       79.21      4.70 o
   3   8  10       18.59       19.22      2.56 o
   4   8  10       10.27        9.33      3.28 o
   5   8  10       21.13       18.73      4.00 o
   6   8  10       57.91       65.59      8.25 o
  -6   9  10       72.08       76.55      8.58 o
  -5   9  10        9.25        5.42      3.12 o
  -4   9  10        4.95        8.00      3.73 o
  -3   9  10       53.42       61.82      6.38 o
  -2   9  10       14.33       13.04      3.27 o
  -1   9  10        5.54        3.01      1.24 o
   0   9  10      100.07       92.66      5.26 o
   1   9  10       93.25       90.85      5.76 o
   2   9  10       78.82       72.79      4.98 o
   3   9  10      138.95      144.29      9.29 o
   4   9  10        5.87        4.62      3.36 o
   5   9  10       26.25       22.84      4.50 o
  -5  10  10       31.04       32.21      5.13 o
  -4  10  10        9.40        7.58      3.63 o
  -3  10  10       75.30       74.42      7.49 o
  -2  10  10       26.09       37.89      5.11 o
  -1  10  10       50.38       52.43      5.45 o
   0  10  10       26.50       21.52      2.27 o
   1  10  10        4.23        7.12      1.70 o
   2  10  10       17.76       14.71      2.81 o
   3  10  10       14.61       13.17      2.94 o
   4  10  10       38.35       61.22      8.85 o
  -4  11  10       21.40       23.03      4.61 o
  -3  11  10       10.31       12.70      3.76 o
  -2  11  10        8.80        3.11      3.45 o
  -1  11  10       19.64       20.65      4.63 o
   0  11  10        7.36        9.68      4.10 o
   1  11  10       16.60       19.47      5.24 o
   2  11  10        7.88        8.99      2.60 o
   3  11  10       66.35       51.34      4.72 o
   4  11  10        0.99       -4.16      4.16 o
  -3  12  10       81.72       98.00      9.52 o
  -2  12  10       15.22        7.84      4.27 o
  -1  12  10       39.10       41.71      5.97 o
   0  12  10       22.85       23.12      5.90 o
   1  12  10        0.89       -3.11      5.04 o
   2  12  10        5.03        6.48      4.99 o
  -2 -12  11       26.15       21.60      4.20 o
  -1 -12  11        3.43       -1.69      2.94 o
   0 -12  11       28.38       24.96      4.14 o
   1 -12  11       18.46       22.31      4.45 o
   2 -12  11       53.14       43.93      9.12 o
  -4 -11  11       12.41       11.46      3.13 o
  -3 -11  11       52.99       48.67      5.39 o
  -2 -11  11       94.59      106.18      8.16 o
  -1 -11  11       29.87       30.11      3.83 o
   0 -11  11       29.62       33.94      3.95 o
   1 -11  11       26.29       22.84      3.87 o
   2 -11  11       13.41       14.29      2.99 o
   3 -11  11        1.04        0.44      3.84 o
  -5 -10  11       80.34       89.95      9.84 o
  -4 -10  11       79.10       69.93      7.42 o
  -3 -10  11        0.43       -2.11      2.11 o
  -2 -10  11       51.33       51.34      4.46 o
  -1 -10  11       14.92       20.05      3.13 o
   0 -10  11        0.78       -2.75      2.75 o
   1 -10  11       75.95       88.35      5.49 o
   2 -10  11      139.00      140.68      8.72 o
   3 -10  11        3.48        0.27      2.94 o
   4 -10  11       12.92       10.58      4.16 o
  -6  -9  11        5.57       -2.48      3.38 o
  -5  -9  11       12.24       14.50      2.94 o
  -4  -9  11       34.68       28.58      3.53 o
  -3  -9  11       22.98       20.14      3.13 o
  -2  -9  11       86.61      100.06      5.46 o
  -1  -9  11       46.62       43.30      3.60 o
   0  -9  11       26.47       27.97      2.59 o
   1  -9  11       16.33       14.36      2.57 o
   2  -9  11       53.30       52.57      3.83 o
   3  -9  11        7.02       11.14      2.33 o
   4  -9  11       17.84       23.84      3.95 o
   5  -9  11       36.45       39.07      5.78 o
  -6  -8  11       49.48       42.68      6.04 o
  -5  -8  11        5.91        7.63      2.40 o
  -4  -8  11       43.27       43.30      3.97 o
  -3  -8  11       21.65       17.68      2.22 o
  -2  -8  11       19.09       17.44      2.04 o
  -1  -8  11       12.29       11.46      2.29 o
   0  -8  11        5.36        7.02      2.40 o
   1  -8  11       59.61       58.60      4.04 o
   2  -8  11       30.23       27.18      2.75 o
   3  -8  11       47.84       44.93      4.04 o
   4  -8  11      143.87      145.88     10.25 o
   5  -8  11       16.57        8.60      2.59 o
  -7  -7  11       27.40       28.88      4.76 o
  -6  -7  11       25.03       22.94      4.15 o
  -5  -7  11       34.63       29.49      2.35 o
  -4  -7  11       44.03       46.33      2.95 o
  -3  -7  11       65.88       58.89      3.32 o
  -2  -7  11      426.07      432.07     17.26 o
  -1  -7  11      149.86      152.57      6.76 o
   0  -7  11      322.49      329.89     10.97 o
   1  -7  11       11.97       11.97      2.02 o
   2  -7  11       17.62       16.43      1.76 o
   3  -7  11       10.93       13.66      2.16 o
   4  -7  11       22.69       22.66      2.78 o
   5  -7  11        9.41        8.54      1.76 o
   6  -7  11       19.30       16.20      2.58 o
  -7  -6  11       13.51       12.97      2.65 o
  -6  -6  11      162.83      169.55     10.06 o
  -5  -6  11      239.10      266.11     11.69 o
  -4  -6  11      256.50      263.35      8.57 o
  -3  -6  11      111.21      113.51      4.41 o
  -2  -6  11      180.39      188.48      6.22 o
  -1  -6  11       13.01        9.16      0.63 o
   0  -6  11        0.89        0.27      0.71 o
   1  -6  11       53.15       41.23      2.18 o
   2  -6  11      161.82      148.40      6.21 o
   3  -6  11       36.58       38.71      2.23 o
   4  -6  11       36.91       35.83      2.59 o
   5  -6  11        8.04        6.82      1.33 o
   6  -6  11        4.08        2.48      1.86 o
  -8  -5  11       64.63       59.03      6.24 o
  -7  -5  11       10.86       11.97      2.42 o
  -6  -5  11       21.38       18.65      2.52 o
  -5  -5  11       26.38       22.58      1.97 o
  -4  -5  11       47.26       47.36      2.73 o
  -3  -5  11       24.35       25.35      1.52 o
  -2  -5  11       79.97       74.91      3.59 o
  -1  -5  11       81.01       74.26      3.08 o
   0  -5  11       51.67       51.21      2.83 o
   1  -5  11       31.59       25.91      1.24 o
   2  -5  11       15.32       11.58      0.90 o
   3  -5  11        6.88        6.78      1.17 o
   4  -5  11       10.28       10.34      1.27 o
   5  -5  11       22.97       23.12      2.09 o
   6  -5  11       70.99       67.43      3.87 o
  -8  -4  11       25.57       22.22      3.46 o
  -7  -4  11       15.83       10.76      1.98 o
  -6  -4  11        8.08        7.27      2.03 o
  -5  -4  11       59.15       50.26      3.07 o
  -4  -4  11       48.50       48.80      2.63 o
  -3  -4  11       93.61       95.40      3.50 o
  -2  -4  11       29.46       31.36      1.47 o
  -1  -4  11       76.28       77.05      2.82 o
   0  -4  11       30.78       29.29      1.73 o
   1  -4  11       61.63       58.32      2.44 o
   2  -4  11      169.99      180.53      4.56 o
   3  -4  11      165.35      169.56      4.66 o
   4  -4  11      135.12      136.91      5.07 o
   5  -4  11        9.25       10.21      1.51 o
   6  -4  11       18.85       17.52      1.65 o
   7  -4  11        7.05        2.48      2.85 o
  -8  -3  11       18.73       23.48      3.11 o
  -7  -3  11       29.68       28.68      2.82 o
  -6  -3  11       88.41       81.06      5.26 o
  -5  -3  11       91.18       86.95      4.22 o
  -4  -3  11      176.30      159.88      5.96 o
  -3  -3  11       61.66       55.06      2.80 o
  -2  -3  11      191.96      166.65      4.62 o
  -1  -3  11       14.44       13.59      1.25 o
   0  -3  11      160.76      160.60      3.82 o
   1  -3  11       67.69       70.88      2.38 o
   2  -3  11       68.21       65.44      2.28 o
   3  -3  11       83.39       80.90      2.37 o
   4  -3  11       53.78       52.84      2.19 o
   5  -3  11       19.45       25.72      2.01 o
   6  -3  11       43.99       45.69      3.82 o
   7  -3  11       15.30       10.15      2.76 o
  -8  -2  11       20.66       12.97      2.37 o
  -7  -2  11       53.73       61.52      4.14 o
  -6  -2  11       16.01       15.01      1.97 o
  -5  -2  11      157.59      162.74      6.50 o
  -4  -2  11      333.90      324.12     10.53 o
  -3  -2  11       73.77       74.75      3.42 o
  -2  -2  11      117.99      103.69      4.60 o
  -1  -2  11      799.61      784.53     20.09 o
   0  -2  11      314.61      305.08      8.57 o
   1  -2  11      293.84      286.88      6.39 o
   2  -2  11       38.22       39.07      1.41 o
   3  -2  11      214.50      213.34      4.96 o
   4  -2  11      169.15      172.02      4.70 o
   5  -2  11       13.17       11.58      1.60 o
   6  -2  11        7.32        6.58      2.95 o
   7  -2  11       11.87       14.57      4.10 o
  -8  -1  11       13.94       15.52      2.45 o
  -7  -1  11       33.61       31.05      4.31 o
  -6  -1  11       34.36       34.49      2.88 o
  -5  -1  11       12.06       11.14      1.51 o
  -4  -1  11       87.47       83.98      3.97 o
  -3  -1  11       54.69       53.25      2.75 o
  -2  -1  11       24.81       22.84      1.89 o
  -1  -1  11      268.21      254.32      6.62 o
   0  -1  11      734.86      715.22     15.64 o
   1  -1  11      241.75      233.68      6.64 o
   2  -1  11        0.31        0.80      0.79 o
   3  -1  11       38.74       37.55      1.39 o
   4  -1  11      201.56      198.72      5.31 o
   5  -1  11       15.64       13.17      1.30 o
   6  -1  11       52.02       59.03      4.34 o
   7  -1  11       70.63       71.99      6.08 o
  -8   0  11       29.37       27.17      2.85 o
  -7   0  11      144.87      163.45     13.74 o
  -6   0  11      154.70      164.91     10.17 o
  -5   0  11       46.16       51.08      3.10 o
  -4   0  11      245.14      229.34      8.00 o
  -3   0  11      257.76      223.69     10.16 o
  -2   0  11      342.03      350.85     12.36 o
  -1   0  11       34.80       32.75      1.40 o
   0   0  11       17.42       17.84      1.03 o
   1   0  11      109.43      113.31      3.01 o
   2   0  11       10.50       12.17      1.05 o
   3   0  11       16.85       15.01      1.24 o
   4   0  11      403.37      415.37      9.23 o
   5   0  11      214.60      217.75      6.96 o
   6   0  11        1.65        1.77      2.13 o
   7   0  11        0.11        2.30      2.65 o
  -8   1  11       13.89       15.23      3.23 o
  -7   1  11       32.77       33.61      4.04 o
  -6   1  11       33.80       35.39      4.03 o
  -5   1  11       12.00        7.37      1.54 o
  -4   1  11       86.49       84.67      3.81 o
  -3   1  11       53.16       54.08      3.32 o
  -2   1  11       27.01       27.27      1.87 o
  -1   1  11      272.07      253.71      5.40 o
   0   1  11      734.33      706.17     13.04 o
   1   1  11      240.97      236.28      5.22 o
   2   1  11        0.38        0.00      0.89 o
   3   1  11       38.29       34.49      1.77 o
   4   1  11      204.66      209.77      5.74 o
   5   1  11       14.79       15.74      1.42 o
   6   1  11       51.77       49.86      4.39 o
   7   1  11       70.84       67.13      8.81 o
  -8   2  11       21.20       18.56      3.57 o
  -7   2  11       53.41       55.05      5.74 o
  -6   2  11       16.84       20.91      3.10 o
  -5   2  11      164.47      161.06      7.19 o
  -4   2  11      337.63      313.68     16.70 o
  -3   2  11       73.40       83.12      4.12 o
  -2   2  11      116.82      106.20      5.05 o
  -1   2  11      799.95      774.53     14.70 o
   0   2  11      309.57      297.54      6.19 o
   1   2  11      294.44      274.24      6.57 o
   2   2  11       40.75       42.44      1.60 o
   3   2  11      211.15      209.51      6.01 o
   4   2  11      166.07      171.03      5.93 o
   5   2  11       13.74       10.51      1.40 o
   6   2  11        7.05       10.95      3.55 o
   7   2  11       11.85       13.93      5.35 o
  -8   3  11       18.09       13.31      3.37 o
  -7   3  11       29.98       33.73      3.61 o
  -6   3  11       88.07       91.03      7.20 o
  -5   3  11       91.74       78.54      5.85 o
  -4   3  11      175.38      155.86      8.48 o
  -3   3  11       62.86       64.83      4.09 o
  -2   3  11      189.68      169.08      5.89 o
  -1   3  11       17.19       17.92      1.60 o
   0   3  11      160.14      163.47      4.81 o
   1   3  11       67.53       74.10      2.92 o
   2   3  11       69.15       70.88      2.85 o
   3   3  11       82.97       78.54      3.51 o
   4   3  11       54.39       56.60      3.40 o
   5   3  11       19.74       27.17      5.20 o
   6   3  11       42.46       41.34      6.55 o
   7   3  11       14.13        8.00      4.10 o
  -7   4  11       15.31       11.97      2.73 o
  -6   4  11        7.06        6.48      2.92 o
  -5   4  11       54.91       53.11      3.98 o
  -4   4  11       50.81       46.59      3.73 o
  -3   4  11       89.79       87.65      5.66 o
  -2   4  11       30.34       30.01      1.96 o
  -1   4  11       77.21       74.75      3.09 o
   0   4  11       32.52       32.97      1.73 o
   1   4  11       64.81       54.64      2.79 o
   2   4  11      168.56      175.00      6.49 o
   3   4  11      165.58      169.31      5.89 o
   4   4  11      135.07      134.27      7.65 o
   5   4  11       10.19       14.94      4.51 o
   6   4  11       19.28       27.08      4.71 o
   7   4  11        6.91       10.21      3.92 o
  -7   5  11       10.98       13.24      3.02 o
  -6   5  11       21.83       27.47      3.95 o
  -5   5  11       26.18       21.25      3.13 o
  -4   5  11       46.02       49.19      4.23 o
  -3   5  11       24.52       28.58      3.13 o
  -2   5  11       79.89       79.21      3.52 o
  -1   5  11       79.84       77.21      3.31 o
   0   5  11       51.53       55.62      2.95 o
   1   5  11       33.09       26.78      1.95 o
   2   5  11       14.83       13.17      1.57 o
   3   5  11        6.99        6.78      1.62 o
   4   5  11       10.59       11.91      1.69 o
   5   5  11       22.97       25.53      4.66 o
   6   5  11       72.26       61.52      7.69 o
   7   5  11       55.02       63.77     10.09 o
  -7   6  11       13.27       12.17      3.81 o
  -6   6  11      164.11      191.32      9.91 o
  -5   6  11      239.85      276.98     18.83 o
  -4   6  11      251.66      264.57     14.42 o
  -3   6  11      112.03      117.15      7.56 o
  -2   6  11      181.99      191.86      6.80 o
  -1   6  11       12.77        7.74      1.31 o
   0   6  11        1.11        4.07      1.60 o
   1   6  11       54.48       48.40      2.89 o
   2   6  11      159.59      159.87      7.39 o
   3   6  11       36.70       36.29      3.06 o
   4   6  11       37.20       27.77      2.78 o
   5   6  11        8.37        8.99      3.73 o
   6   6  11        4.01       -0.27      5.62 o
  -6   7  11       24.64       20.48      3.92 o
  -5   7  11       34.21       35.05      4.46 o
  -4   7  11       43.69       45.82      4.21 o
  -3   7  11       69.35       70.72      5.54 o
  -2   7  11      427.28      425.82     17.13 o
  -1   7  11      147.42      142.04      5.61 o
   0   7  11      318.85      320.69     12.83 o
   1   7  11       11.11       19.14      2.06 o
   2   7  11       17.10       15.30      1.85 o
   3   7  11       10.82       11.39      2.23 o
   4   7  11       23.35       22.75      2.42 o
   5   7  11        9.51        9.33      4.26 o
   6   7  11       19.85       17.37      5.18 o
  -6   8  11       52.24       45.05      6.71 o
  -5   8  11        6.78       -0.70      3.00 o
  -4   8  11       43.63       40.74      5.78 o
  -3   8  11       20.30       15.23      2.87 o
  -2   8  11       19.62       23.12      3.80 o
  -1   8  11       12.14       10.76      1.61 o
   0   8  11        5.35        3.28      1.60 o
   1   8  11       60.28       64.22      3.62 o
   2   8  11       31.06       38.36      3.38 o
   3   8  11       48.10       53.38      3.99 o
   4   8  11      142.66      143.83     15.14 o
   5   8  11       15.64       13.52      4.92 o
  -6   9  11        5.87        4.18      3.28 o
  -5   9  11       12.20       15.08      3.59 o
  -4   9  11       35.29       37.89      5.81 o
  -3   9  11       24.25       20.65      4.19 o
  -2   9  11       89.15       91.57      7.40 o
  -1   9  11       46.64       45.95      3.70 o
   0   9  11       25.71       23.03      2.62 o
   1   9  11       17.27       15.82      2.48 o
   2   9  11       54.05       54.77      4.04 o
   3   9  11        7.14        8.27      2.50 o
   4   9  11       17.16       16.74      4.40 o
   5   9  11       37.17       34.27      6.52 o
  -5  10  11       79.01       77.54      9.63 o
  -4  10  11       79.10       76.22      7.90 o
  -3  10  11        0.31       -0.98      2.85 o
  -2  10  11       50.71       51.61      6.91 o
  -1  10  11       14.77       11.46      3.57 o
   0  10  11        0.75        4.99      4.16 o
   1  10  11       77.61       84.32      5.36 o
   2  10  11      138.77      152.79      7.69 o
   3  10  11        3.05        3.99      2.49 o
   4  10  11       13.58        9.05      4.42 o
  -4  11  11       13.06        4.78      4.00 o
  -3  11  11       50.62       64.67      7.13 o
  -2  11  11       94.80       98.93      9.94 o
  -1  11  11       29.51       36.63      4.67 o
   0  11  11       28.25       30.01      4.44 o
   1  11  11       26.22       21.60      4.64 o
   2  11  11       13.81        9.50      2.67 o
   3  11  11        1.13        1.86      5.26 o
  -2  12  11       26.12       19.97      5.39 o
  -1  12  11        3.34       -1.41      3.09 o
   0  12  11       28.80       18.08      4.96 o
   1  12  11       19.03       11.84      5.25 o
   2  12  11       52.93       42.07      7.10 o
  -2 -12  12        6.85        8.37      4.09 o
  -1 -12  12        9.60       13.04      3.27 o
   0 -12  12       49.83       47.50      5.19 o
   1 -12  12        1.64        4.33      3.37 o
  -4 -11  12        6.11        6.15      4.11 o
  -3 -11  12       13.88        9.50      3.08 o
  -2 -11  12       55.66       58.89      5.64 o
  -1 -11  12       33.42       34.06      4.40 o
   0 -11  12        6.52        4.07      2.66 o
   1 -11  12       50.67       55.61      5.34 o
   2 -11  12       81.87       85.55      6.80 o
   3 -11  12       49.03       61.96      8.61 o
  -5 -10  12       92.44       83.28     10.50 o
  -4 -10  12       11.28       14.94      3.50 o
  -3 -10  12       83.93       83.28      7.06 o
  -2 -10  12       49.02       51.08      4.85 o
  -1 -10  12       52.68       55.19      4.34 o
   0 -10  12       26.60       25.43      3.42 o
   1 -10  12       48.92       45.69      4.72 o
   2 -10  12       10.48       11.58      2.69 o
   3 -10  12       11.56        6.39      5.04 o
   4 -10  12       16.31       13.31      3.64 o
  -5  -9  12       32.40       35.61      5.85 o
  -4  -9  12       93.04      101.95      8.00 o
  -3  -9  12       57.12       54.64      4.17 o
  -2  -9  12       52.21       54.22      4.57 o
  -1  -9  12       98.97      112.50      5.80 o
   0  -9  12       14.66       13.24      2.74 o
   1  -9  12       13.17        7.84      2.69 o
   2  -9  12        0.88        5.59      2.05 o
   3  -9  12      105.92       98.38     10.66 o
   4  -9  12       37.21       39.79      4.40 o
   5  -9  12       24.64       18.97      4.59 o
  -6  -8  12        6.25        3.80      3.20 o
  -5  -8  12       98.46       99.50      6.78 o
  -4  -8  12       15.54       11.58      2.25 o
  -3  -8  12       39.99       37.66      3.24 o
  -2  -8  12      137.85      150.23      8.55 o
  -1  -8  12       94.09       94.66      5.32 o
   0  -8  12       44.11       43.80      3.37 o
   1  -8  12      153.13      154.20      7.73 o
   2  -8  12       38.96       37.78      3.24 o
   3  -8  12        0.19       -0.98      2.05 o
   4  -8  12       50.59       44.68      3.91 o
   5  -8  12       38.68       38.60      4.80 o
  -7  -7  12       11.33       17.84      4.78 o
  -6  -7  12      164.97      169.54     17.69 o
  -5  -7  12        6.01        7.12      1.70 o
  -4  -7  12      136.87      153.26      6.08 o
  -3  -7  12      222.44      246.48     10.36 o
  -2  -7  12       24.40       22.22      2.04 o
  -1  -7  12       59.24       56.32      3.53 o
   0  -7  12       44.21       37.43      2.88 o
   1  -7  12       12.25       14.22      2.06 o
   2  -7  12       44.36       45.57      3.05 o
   3  -7  12      140.32      144.96      7.95 o
   4  -7  12       66.86       66.50      5.07 o
   5  -7  12       17.76       14.15      2.12 o
   6  -7  12        3.61        7.63      3.28 o
  -7  -6  12      101.07      109.91      7.91 o
  -6  -6  12       79.53       73.45      5.17 o
  -5  -6  12      128.99      133.62      6.32 o
  -4  -6  12        7.80        7.37      1.33 o
  -3  -6  12       56.54       62.13      2.82 o
  -2  -6  12       13.17       11.71      1.80 o
  -1  -6  12      115.35      107.57      4.88 o
   0  -6  12       48.90       45.95      2.68 o
   1  -6  12      122.64      119.83      4.74 o
   2  -6  12       29.29       28.48      2.51 o
   3  -6  12       34.64       33.18      2.17 o
   4  -6  12       26.80       26.88      2.64 o
   5  -6  12       87.20       82.95      4.80 o
   6  -6  12       17.82       21.60      2.36 o
  -7  -5  12       24.20       15.75      2.47 o
  -6  -5  12      170.80      204.32     11.59 o
  -5  -5  12       38.48       38.13      2.44 o
  -4  -5  12       65.35       59.33      3.77 o
  -3  -5  12      413.73      424.65     13.99 o
  -2  -5  12      175.30      151.17      6.03 o
  -1  -5  12        2.06        0.98      1.70 o
   0  -5  12       18.84       18.16      2.17 o
   1  -5  12       17.65       16.89      1.24 o
   2  -5  12       73.72       70.72      2.69 o
   3  -5  12       46.22       47.36      2.73 o
   4  -5  12        8.49        9.50      1.62 o
   5  -5  12      153.64      167.83      8.55 o
   6  -5  12       27.66       23.21      2.36 o
  -8  -4  12       11.64        8.44      2.73 o
  -7  -4  12       35.47       38.36      3.97 o
  -6  -4  12      138.76      149.54      7.84 o
  -5  -4  12       44.21       39.79      2.85 o
  -4  -4  12      102.80      103.88      5.19 o
  -3  -4  12       25.69       19.88      1.51 o
  -2  -4  12      602.16      598.34     16.61 o
  -1  -4  12      701.93      668.77     18.06 o
   0  -4  12      145.67      150.01      5.08 o
   1  -4  12      214.55      202.20      6.71 o
   2  -4  12       99.31       95.22      3.13 o
   3  -4  12       22.52       20.65      1.46 o
   4  -4  12        7.88        5.69      1.35 o
   5  -4  12        9.08        8.37      1.80 o
   6  -4  12        3.75        5.69      2.56 o
   7  -4  12       15.06        4.33      4.51 o
  -8  -3  12       15.54       13.45      2.76 o
  -7  -3  12       34.76       41.71      3.53 o
  -6  -3  12       87.55       84.15      5.19 o
  -5  -3  12      169.76      168.57      7.11 o
  -4  -3  12      302.22      303.04      9.53 o
  -3  -3  12      304.38      280.19      8.84 o
  -2  -3  12      279.36      277.36      7.86 o
  -1  -3  12      366.82      340.66      9.06 o
   0  -3  12        3.80        1.69      1.15 o
   1  -3  12       16.26       19.47      1.41 o
   2  -3  12      336.90      315.01      8.37 o
   3  -3  12      129.51      119.83      3.92 o
   4  -3  12       83.69       87.30      3.35 o
   5  -3  12       67.85       73.11      3.86 o
   6  -3  12       12.02        6.48      2.30 o
   7  -3  12       22.28       15.52      4.90 o
  -8  -2  12       10.14       11.20      2.58 o
  -7  -2  12      221.81      250.03     18.79 o
  -6  -2  12       29.16       24.87      2.26 o
  -5  -2  12       83.58       67.74      3.57 o
  -4  -2  12      356.58      329.92     10.28 o
  -3  -2  12       60.39       49.19      3.70 o
  -2  -2  12      112.31      102.73      5.53 o
  -1  -2  12      438.26      439.66     15.42 o
   0  -2  12      532.17      542.92     13.19 o
   1  -2  12      256.54      242.10      5.87 o
   2  -2  12       93.21       92.12      2.71 o
   3  -2  12       26.47       25.82      1.24 o
   4  -2  12       44.90       37.90      1.74 o
   5  -2  12       16.23       14.50      1.51 o
   6  -2  12       20.25       19.97      3.37 o
   7  -2  12       21.61       20.91      3.70 o
  -8  -1  12       33.37       32.64      3.77 o
  -7  -1  12       26.32       28.17      4.00 o
  -6  -1  12       17.67       17.52      1.89 o
  -5  -1  12      332.30      299.78     13.39 o
  -4  -1  12      261.99      214.74     11.33 o
  -3  -1  12      342.21      328.56     11.62 o
  -2  -1  12      313.57      306.05     10.56 o
  -1  -1  12       86.40       78.72      3.68 o
   0  -1  12      188.67      179.80      6.08 o
   1  -1  12      176.51      178.02      4.52 o
   2  -1  12       52.51       44.56      1.63 o
   3  -1  12      188.03      187.71      4.65 o
   4  -1  12      304.93      316.98      9.74 o
   5  -1  12       86.75       88.18      3.89 o
   6  -1  12       20.51       21.25      3.47 o
   7  -1  12        3.32        3.99      3.28 o
  -8   0  12       36.07       42.07      4.64 o
  -7   0  12      179.57      213.03     11.01 o
  -6   0  12       19.45        4.90     12.82 o
  -5   0  12      281.38      260.93     12.18 o
  -4   0  12      135.17      106.98      6.44 o
  -3   0  12      466.84      416.25     16.93 o
  -2   0  12        4.61        4.99      1.52 o
  -1   0  12        8.97        7.58      1.14 o
   0   0  12       94.49       93.21      3.28 o
   1   0  12      197.00      203.27      5.11 o
   2   0  12       30.17       28.68      1.41 o
   3   0  12        5.86        5.51      0.98 o
   4   0  12        6.30        2.30      1.43 o
   5   0  12       44.22       43.06      2.34 o
   6   0  12       11.12       12.97      2.85 o
   7   0  12      167.12      170.28     13.29 o
  -8   1  12       33.38       25.91      4.51 o
  -7   1  12       26.44       29.80      3.91 o
  -6   1  12       19.08       16.81      2.78 o
  -5   1  12      337.82      350.76     14.83 o
  -4   1  12      251.59      227.07      6.82 o
  -3   1  12      337.04      315.70     12.74 o
  -2   1  12      314.81      295.91     12.01 o
  -1   1  12       88.45       85.20      2.43 o
   0   1  12      188.51      176.53      4.50 o
   1   1  12      174.68      180.04      4.55 o
   2   1  12       51.14       43.68      1.99 o
   3   1  12      184.40      186.42      5.67 o
   4   1  12      297.88      320.68      9.12 o
   5   1  12       88.72       83.80      4.65 o
   6   1  12       21.19       15.45      2.74 o
   7   1  12        3.55        8.37      3.71 o
  -8   2  12       11.36        7.58      3.01 o
  -7   2  12      224.46      259.67     17.63 o
  -6   2  12       28.06       20.83      3.27 o
  -5   2  12       85.02       75.24      5.23 o
  -4   2  12      356.36      333.36     21.01 o
  -3   2  12       62.01       58.46      3.89 o
  -2   2  12      111.10      100.26      4.90 o
  -1   2  12      428.70      414.71      9.61 o
   0   2  12      526.89      545.55     11.46 o
   1   2  12      249.14      240.05      6.14 o
   2   2  12       91.68       91.76      3.25 o
   3   2  12       27.54       26.69      1.46 o
   4   2  12       44.88       41.47      2.18 o
   5   2  12       16.62       15.52      1.86 o
   6   2  12       19.42       12.90      4.26 o
   7   2  12       22.05       28.88      5.78 o
  -8   3  12       15.54       15.30      3.31 o
  -7   3  12       33.51       36.17      4.76 o
  -6   3  12       84.17       72.79      6.44 o
  -5   3  12      176.10      165.90      9.96 o
  -4   3  12      302.65      306.33     15.19 o
  -3   3  12      297.81      291.99     11.61 o
  -2   3  12      283.63      284.30      9.22 o
  -1   3  12      370.52      342.41     11.52 o
   0   3  12        3.74        2.75      1.25 o
   1   3  12       16.80       15.98      1.21 o
   2   3  12      343.92      327.18      8.87 o
   3   3  12      127.72      123.99      5.25 o
   4   3  12       82.93       84.15      5.19 o
   5   3  12       65.60       59.33      5.82 o
   6   3  12       11.94       16.05      4.16 o
   7   3  12       22.02       14.71      6.30 o
  -8   4  12       10.84       18.40      3.55 o
  -7   4  12       37.77       37.89      4.29 o
  -6   4  12      134.90      156.54      9.20 o
  -5   4  12       42.94       38.83      3.64 o
  -4   4  12      102.56       94.12      6.23 o
  -3   4  12       25.37       19.56      3.16 o
  -2   4  12      613.16      613.21     21.02 o
  -1   4  12      707.40      686.46     18.79 o
   0   4  12      146.45      147.71      5.04 o
   1   4  12      213.48      195.02      7.91 o
   2   4  12      102.00      102.16      4.19 o
   3   4  12       23.48       23.03      2.35 o
   4   4  12        7.93        5.69      1.53 o
   5   4  12        9.39       10.40      3.83 o
   6   4  12        4.25        8.71      4.28 o
   7   4  12       14.62       19.31      4.72 o
  -7   5  12       24.62       26.11      3.76 o
  -6   5  12      170.53      211.93     14.55 o
  -5   5  12       41.27       46.85      4.39 o
  -4   5  12       64.40       69.30      4.86 o
  -3   5  12      410.94      434.42     18.09 o
  -2   5  12      169.61      159.88      6.20 o
  -1   5  12        2.32        1.50      1.34 o
   0   5  12       18.87       14.94      1.75 o
   1   5  12       17.97       13.17      1.78 o
   2   5  12       75.62       77.05      3.80 o
   3   5  12       45.74       44.56      3.27 o
   4   5  12        9.68        8.44      1.70 o
   5   5  12      154.58      171.76     14.33 o
   6   5  12       28.65       25.63      6.97 o
  -7   6  12       96.93      114.31      9.88 o
  -6   6  12       79.03       93.93      7.68 o
  -5   6  12      129.49      137.78     12.61 o
  -4   6  12        7.75       12.17      3.09 o
  -3   6  12       57.63       72.31      5.44 o
  -2   6  12       12.92       12.76      1.48 o
  -1   6  12      116.61      112.51      4.19 o
   0   6  12       45.96       42.44      2.70 o
   1   6  12      118.29      123.36      5.23 o
   2   6  12       31.06       30.11      3.00 o
   3   6  12       35.88       33.73      2.74 o
   4   6  12       26.64       24.68      3.84 o
   5   6  12       87.60       82.43      8.22 o
   6   6  12       18.00       22.13      5.68 o
  -7   7  12       10.84        7.58      3.11 o
  -6   7  12      167.58      193.67     20.21 o
  -5   7  12        6.00        5.69      2.66 o
  -4   7  12      134.13      146.78      9.82 o
  -3   7  12      226.20      263.33     14.68 o
  -2   7  12       24.71       23.03      1.99 o
  -1   7  12       59.99       56.89      3.13 o
   0   7  12       44.21       38.36      2.45 o
   1   7  12       12.75       10.64      2.02 o
   2   7  12       46.73       49.59      3.58 o
   3   7  12      138.93      151.15      7.66 o
   4   7  12       64.10       74.91      6.86 o
   5   7  12       18.54       21.78      6.43 o
   6   7  12        4.08        5.69      7.02 o
  -6   8  12        6.76        3.28      3.28 o
  -5   8  12      100.12      115.11     12.54 o
  -4   8  12       15.53       10.51      2.93 o
  -3   8  12       38.86       34.61      3.88 o
  -2   8  12      137.11      147.02     11.66 o
  -1   8  12       94.51       94.11      5.48 o
   0   8  12       42.15       45.19      3.17 o
   1   8  12      152.77      156.31      6.84 o
   2   8  12       39.71       37.89      3.02 o
   3   8  12        0.15       -0.89      1.95 o
   4   8  12       50.98       61.96      7.27 o
   5   8  12       39.53       44.68      8.32 o
  -5   9  12       32.09       36.74      4.68 o
  -4   9  12       95.56      101.39     11.01 o
  -3   9  12       54.15       58.17      6.33 o
  -2   9  12       49.94       50.66      5.91 o
  -1   9  12      100.50      103.68      8.26 o
   0   9  12       14.56       10.95      1.94 o
   1   9  12       13.49       15.98      2.56 o
   2   9  12        0.63        0.98      1.77 o
   3   9  12      103.97      103.10      6.89 o
   4   9  12       35.68       33.73      7.78 o
   5   9  12       23.58       26.88      5.57 o
  -4  10  12       11.27       16.05      3.24 o
  -3  10  12       83.06       79.71      9.26 o
  -2  10  12       50.99       53.66      6.08 o
  -1  10  12       54.34       57.45      6.15 o
   0  10  12       24.41       17.92      4.23 o
   1  10  12       49.69       42.68      3.82 o
   2  10  12       11.40        7.22      2.58 o
   3  10  12       11.71       13.86      4.35 o
   4  10  12       16.44        8.37      4.36 o
  -4  11  12        6.91       -1.23      4.96 o
  -3  11  12       13.26        5.24      3.45 o
  -2  11  12       55.58       63.16      8.24 o
  -1  11  12       34.02       52.16      6.95 o
   0  11  12        6.53        3.80      3.90 o
   1  11  12       51.39       56.32      8.21 o
   2  11  12       81.30       79.88      5.91 o
   3  11  12       50.82       43.68      8.22 o
  -2  12  12        7.28        4.62      5.96 o
  -1  12  12        9.25        9.05      4.87 o
   0  12  12       49.52       53.80      9.55 o
   1  12  12        1.95        2.84      4.80 o
  -3 -11  13       10.19        6.48      3.64 o
  -2 -11  13       13.52        8.60      3.21 o
  -1 -11  13        5.13        8.11      2.58 o
   0 -11  13      137.92      147.93     10.32 o
   1 -11  13        4.60        2.22      3.37 o
   2 -11  13        9.85       10.76      4.64 o
  -4 -10  13       20.85       24.59      3.83 o
  -3 -10  13       33.88       27.57      4.16 o
  -2 -10  13      250.06      279.18     18.59 o
  -1 -10  13       65.07       75.89      5.76 o
   0 -10  13       76.94       79.71      5.90 o
   1 -10  13       31.37       31.25      4.11 o
   2 -10  13       29.43       31.68      3.92 o
   3 -10  13       12.00       10.15      3.72 o
  -5  -9  13       24.18       22.49      5.09 o
  -4  -9  13       31.38       25.15      3.30 o
  -3  -9  13       86.69       90.13      6.09 o
  -2  -9  13      151.28      163.69      8.93 o
  -1  -9  13       75.37       75.72      4.92 o
   0  -9  13       79.70       91.03      6.30 o
   1  -9  13       21.77       28.48      3.62 o
   2  -9  13       59.94       65.44      5.18 o
   3  -9  13      101.62      103.68      9.80 o
   4  -9  13        6.31       15.23      4.78 o
  -6  -8  13        6.23        8.88      3.65 o
  -5  -8  13      113.17      117.55      8.38 o
  -4  -8  13       54.61       53.25      4.54 o
  -3  -8  13       11.96       10.76      2.23 o
  -2  -8  13       20.71       16.74      2.85 o
  -1  -8  13      134.95      154.19      7.27 o
   0  -8  13       13.70       14.36      2.21 o
   1  -8  13       63.60       63.32      4.20 o
   2  -8  13        3.41        0.63      2.40 o
   3  -8  13       12.79       21.43      4.71 o
   4  -8  13       28.56       26.49      3.59 o
   5  -8  13        3.67        6.30      3.02 o
  -6  -7  13       58.45       69.46      7.70 o
  -5  -7  13       85.51       94.11      6.59 o
  -4  -7  13       20.04       22.94      2.80 o
  -3  -7  13        1.12        1.86      2.68 o
  -2  -7  13        8.09        5.87      2.56 o
  -1  -7  13        5.14        2.57      1.78 o
   0  -7  13       18.80       16.98      2.25 o
   1  -7  13       94.64       96.52      5.00 o
   2  -7  13       64.12       67.43      4.02 o
   3  -7  13       26.15       26.11      2.79 o
   4  -7  13        4.34        5.07      2.12 o
   5  -7  13        4.53        0.80      2.75 o
  -7  -6  13        1.18        0.63      1.95 o
  -6  -6  13       36.57       31.15      3.15 o
  -5  -6  13       48.25       52.43      3.13 o
  -4  -6  13       15.98       11.97      1.50 o
  -3  -6  13       81.80       81.92      4.43 o
  -2  -6  13       46.89       49.46      3.18 o
  -1  -6  13        5.36        3.37      1.59 o
   0  -6  13       18.27       10.83      2.91 o
   1  -6  13       24.15       15.90      2.26 o
   2  -6  13       11.60       11.01      1.69 o
   3  -6  13      133.21      145.19      6.14 o
   4  -6  13      183.58      189.25      9.60 o
   5  -6  13        5.31        8.11      1.93 o
   6  -6  13       58.52       43.06      8.05 o
  -7  -5  13       16.61       16.98      2.95 o
  -6  -5  13      293.73      323.36     21.03 o
  -5  -5  13       20.43       20.48      1.87 o
  -4  -5  13       11.07       11.14      1.88 o
  -3  -5  13       48.76       43.43      3.22 o
  -2  -5  13      148.85      140.46      5.58 o
  -1  -5  13       21.50       19.97      2.02 o
   0  -5  13       67.98       61.52      3.25 o
   1  -5  13       51.38       64.83      2.73 o
   2  -5  13      103.37       93.02      4.54 o
   3  -5  13        0.97       -1.32      1.32 o
   4  -5  13       33.92       38.01      2.56 o
   5  -5  13        8.59        7.74      1.52 o
   6  -5  13        0.60       -3.11      3.38 o
  -7  -4  13       87.29       92.65      6.54 o
  -6  -4  13        8.19       10.34      2.06 o
  -5  -4  13      112.42      119.82      5.57 o
  -4  -4  13      431.91      418.45     17.37 o
  -3  -4  13      113.18      118.58      5.54 o
  -2  -4  13       66.14       72.15      3.20 o
  -1  -4  13      196.05      164.93      5.82 o
   0  -4  13      243.83      248.88      7.74 o
   1  -4  13      155.90      134.50      4.37 o
   2  -4  13       87.47       86.24      3.15 o
   3  -4  13       36.97       36.86      2.06 o
   4  -4  13      145.53      157.72      5.69 o
   5  -4  13        1.43        0.00      0.89 o
   6  -4  13       45.80       39.42      4.49 o
  -8  -3  13        2.07        1.50      2.84 o
  -7  -3  13      137.22      153.02      9.34 o
  -6  -3  13      193.52      206.48     10.57 o
  -5  -3  13       10.70       10.83      1.86 o
  -4  -3  13       12.86       12.36      1.86 o
  -3  -3  13      209.30      176.77      7.03 o
  -2  -3  13      178.62      164.45      5.56 o
  -1  -3  13      367.85      361.86     10.76 o
   0  -3  13      185.55      190.56      6.51 o
   1  -3  13      337.18      329.92      8.57 o
   2  -3  13      466.92      447.56     13.16 o
   3  -3  13      157.37      153.97      4.44 o
   4  -3  13      106.34      109.53      5.12 o
   5  -3  13      132.10      138.01      7.53 o
   6  -3  13       12.39        9.86      2.49 o
   7  -3  13       11.03        8.99      4.35 o
  -8  -2  13        1.58       -2.05      2.32 o
  -7  -2  13       88.19       92.11      8.69 o
  -6  -2  13       17.34       19.88      2.60 o
  -5  -2  13        1.57       -0.52      1.41 o
  -4  -2  13      317.17      289.42     11.55 o
  -3  -2  13      191.17      170.06      9.59 o
  -2  -2  13      693.73      683.97     25.66 o
  -1  -2  13      776.17      746.18     26.29 o
   0  -2  13      164.79      167.85      6.11 o
   1  -2  13       84.85       80.90      2.88 o
   2  -2  13      139.72      132.11      3.68 o
   3  -2  13       49.39       47.62      2.08 o
   4  -2  13      291.09      312.61     11.01 o
   5  -2  13      197.75      201.37      9.91 o
   6  -2  13       37.41       40.02      3.58 o
   7  -2  13        3.35        7.37      4.09 o
  -8  -1  13       42.48       56.31      4.52 o
  -7  -1  13       64.90       55.89      5.35 o
  -6  -1  13       62.18       65.28      3.96 o
  -5  -1  13      163.43      158.68     10.93 o
  -4  -1  13       35.24       28.68      2.62 o
  -3  -1  13      195.22      188.49      7.25 o
  -2  -1  13      710.79      703.39     25.52 o
  -1  -1  13      379.71      359.38     13.59 o
   0  -1  13     1479.48     1464.97     38.31 o
   1  -1  13      202.53      189.79      5.98 o
   2  -1  13       89.16       75.40      2.78 o
   3  -1  13       17.58       19.39      1.16 o
   4  -1  13        1.36        0.98      0.90 o
   5  -1  13       90.02       89.07      3.91 o
   6  -1  13       11.07        9.80      2.95 o
   7  -1  13       50.50       43.68      7.23 o
  -8   0  13        0.63       -2.73      2.73 o
  -7   0  13       10.14       11.01      2.75 o
  -6   0  13        4.09        2.75      1.94 o
  -5   0  13        6.20        5.69      2.29 o
  -4   0  13       26.42       23.29      2.73 o
  -3   0  13      303.27      307.01     13.21 o
  -2   0  13     1031.99     1075.12     38.37 o
  -1   0  13     3377.03     3508.18     75.13 o
   0   0  13       62.16       61.83      2.37 o
   1   0  13      229.27      228.20      6.27 o
   2   0  13        4.38        1.60      0.81 o
   3   0  13      241.05      242.96      6.76 o
   4   0  13       11.94        9.80      1.54 o
   5   0  13       42.98       45.69      3.57 o
   6   0  13       15.11       13.66      2.50 o
   7   0  13        0.03       -3.76      3.76 o
  -8   1  13       44.15       54.49      7.80 o
  -7   1  13       65.93       62.42      5.67 o
  -6   1  13       60.98       61.96      5.79 o
  -5   1  13      165.65      170.04      8.86 o
  -4   1  13       36.74       32.42      1.82 o
  -3   1  13      194.33      171.29      7.66 o
  -2   1  13      707.90      685.98     22.24 o
  -1   1  13      376.46      372.36      8.37 o
   0   1  13     1489.49     1502.10     29.28 o
   1   1  13      197.57      190.57      4.68 o
   2   1  13       84.20       75.90      2.96 o
   3   1  13       18.78       15.38      1.40 o
   4   1  13        1.51        0.80      1.33 o
   5   1  13       89.51       92.84      4.54 o
   6   1  13       10.88       10.83      2.66 o
   7   1  13       50.92       60.49      7.77 o
  -8   2  13        1.67        0.80      1.95 o
  -6   2  13       17.63       23.84      4.05 o
  -5   2  13        2.03        1.77      2.20 o
  -4   2  13      311.98      289.41     17.33 o
  -3   2  13      191.12      177.01      8.79 o
  -2   2  13      703.61      694.88     24.37 o
  -1   2  13      763.41      747.70     15.99 o
   0   2  13      163.77      172.02      5.19 o
   1   2  13       85.53       77.71      2.66 o
   2   2  13      141.20      136.25      4.40 o
   3   2  13       50.74       49.46      2.51 o
   4   2  13      286.99      315.29     11.05 o
   5   2  13      202.72      216.08     10.54 o
   6   2  13       39.70       36.74      5.36 o
   7   2  13        3.28       17.84      5.98 o
  -8   3  13        2.61        0.98      2.22 o
  -7   3  13      138.69      156.77     16.05 o
  -6   3  13      188.33      216.35     15.80 o
  -5   3  13       11.84       10.95      2.68 o
  -4   3  13       13.58       14.29      3.13 o
  -3   3  13      209.47      190.04     10.14 o
  -2   3  13      178.53      165.18      6.31 o
  -1   3  13      366.28      367.26     11.93 o
   0   3  13      190.89      205.96      7.58 o
   1   3  13      333.18      311.34      9.32 o
   2   3  13      465.45      451.55     15.23 o
   3   3  13      162.11      156.79      7.56 o
   4   3  13      104.97      108.93      5.31 o
   5   3  13      132.09      140.23     13.39 o
   6   3  13       12.25       21.16      6.33 o
   7   3  13       11.04        6.48      5.13 o
  -7   4  13       87.23       90.13      8.78 o
  -6   4  13        7.98        8.11      2.31 o
  -5   4  13      115.42      121.06      7.06 o
  -4   4  13      433.44      423.48     21.74 o
  -3   4  13      109.77      115.52      6.89 o
  -2   4  13       67.28       76.55      3.62 o
  -1   4  13      198.54      164.93      6.06 o
   0   4  13      246.70      237.70      8.15 o
   1   4  13      155.16      125.68      5.29 o
   2   4  13       87.82       90.50      4.48 o
   3   4  13       35.23       39.79      2.97 o
   4   4  13      142.92      152.09      6.05 o
   5   4  13        1.03        4.07      4.79 o
   6   4  13       44.85       28.38      5.73 o
  -7   5  13       15.45       15.52      3.56 o
  -6   5  13      292.11      325.05     28.56 o
  -5   5  13       19.94       22.75      3.86 o
  -4   5  13       11.75        6.82      2.46 o
  -3   5  13       48.63       49.19      3.84 o
  -2   5  13      150.04      140.46      6.04 o
  -1   5  13       21.98       21.34      1.92 o
   0   5  13       64.27       52.16      2.99 o
   1   5  13       50.80       67.74      3.72 o
   2   5  13      108.39      105.80      5.23 o
   3   5  13        1.19        0.52      1.94 o
   4   5  13       33.80       30.73      4.59 o
   5   5  13        8.67       13.17      3.76 o
   6   5  13        0.54       -1.94      4.60 o
  -7   6  13        1.11       -0.98      3.63 o
  -6   6  13       37.23       36.40      5.69 o
  -5   6  13       47.36       61.52      5.92 o
  -4   6  13       17.76       11.64      2.58 o
  -3   6  13       79.12       80.89      6.62 o
  -2   6  13       47.63       50.52      2.95 o
  -1   6  13        5.28        5.51      1.68 o
   0   6  13       18.99       16.74      2.08 o
   1   6  13       23.72       14.50      1.79 o
   2   6  13       11.13       10.34      1.76 o
   3   6  13      134.16      137.56      7.08 o
   4   6  13      183.05      195.78     13.72 o
   5   6  13        4.88        4.33      3.81 o
   6   6  13       57.74       54.77      9.77 o
  -6   7  13       61.10       55.33      6.46 o
  -5   7  13       87.63       95.21     10.30 o
  -4   7  13       19.60       20.74      4.20 o
  -3   7  13        1.14       -2.49      2.49 o
  -2   7  13        7.98       10.21      1.86 o
  -1   7  13        4.68        6.58      1.40 o
   0   7  13       17.00       14.71      2.39 o
   1   7  13       94.53      102.91      4.97 o
   2   7  13       63.40       75.39      4.58 o
   3   7  13       24.50       24.22      2.88 o
   4   7  13        4.78        1.86      3.74 o
   5   7  13        4.37        9.68      6.10 o
  -6   8  13        6.11        3.21      3.37 o
  -5   8  13      112.24      112.50     12.00 o
  -4   8  13       53.59       54.08      6.52 o
  -3   8  13       11.04       10.40      3.46 o
  -2   8  13       19.20       22.57      4.03 o
  -1   8  13      137.56      156.31      8.02 o
   0   8  13       14.15       16.74      2.31 o
   1   8  13       63.02       60.06      4.09 o
   2   8  13        3.32        4.46      1.87 o
   3   8  13       13.56       11.01      2.81 o
   4   8  13       30.00       28.28      5.01 o
   5   8  13        3.71        5.69      4.72 o
  -5   9  13       22.96       29.90      6.50 o
  -4   9  13       31.34       29.09      4.78 o
  -3   9  13       87.23       89.60      7.32 o
  -2   9  13      152.08      153.49     12.61 o
  -1   9  13       77.38       71.83      7.03 o
   0   9  13       76.81       78.20      5.00 o
   1   9  13       22.18       23.12      2.81 o
   2   9  13       60.80       72.15      4.64 o
   3   9  13      102.30      115.93      7.92 o
   4   9  13        6.42        6.82      4.08 o
  -4  10  13       22.46       23.12      6.26 o
  -3  10  13       32.62       38.36      5.49 o
  -2  10  13      247.77      253.32     23.41 o
  -1  10  13       67.91       72.95      8.38 o
   0  10  13       77.58       86.24      9.46 o
   1  10  13       31.02       35.95      3.50 o
   2  10  13       29.20       24.03      3.14 o
   3  10  13       11.28       13.31      5.78 o
  -3  11  13       10.04       -3.89      3.89 o
  -2  11  13       13.70       14.71      4.63 o
  -1  11  13        5.65        4.70      3.80 o
   0  11  13      137.48      147.93     11.70 o
   1  11  13        3.90       -1.60      5.77 o
   2  11  13        9.62        7.27      4.37 o
  -2 -11  14       13.56       13.45      3.38 o
  -1 -11  14        2.17        1.77      3.11 o
   0 -11  14       48.54       43.43      5.46 o
   1 -11  14       75.68       62.72      6.87 o
  -4 -10  14       31.81       31.15      4.84 o
  -3 -10  14       43.58       34.61      4.65 o
  -2 -10  14       39.89       39.66      4.39 o
  -1 -10  14       53.08       55.05      5.17 o
   0 -10  14       69.50       66.81      5.71 o
   1 -10  14       38.93       33.18      4.24 o
   2 -10  14       47.51       53.66      6.08 o
   3 -10  14       26.89       19.39      4.81 o
  -5  -9  14       10.34       11.39      4.45 o
  -4  -9  14       35.30       26.59      4.66 o
  -3  -9  14       58.83       62.28      5.20 o
  -2  -9  14       51.98       52.43      5.19 o
  -1  -9  14      203.98      226.17     12.76 o
   0  -9  14       34.44       33.94      3.62 o
   1  -9  14       72.55       68.36      5.14 o
   2  -9  14        1.44       -0.09      2.16 o
   3  -9  14       22.03       15.90      4.28 o
   4  -9  14        5.61       -3.30      3.30 o
  -6  -8  14       70.35       59.33      9.15 o
  -5  -8  14       93.20       91.21     10.09 o
  -4  -8  14        2.56        1.60      2.31 o
  -3  -8  14       11.12       10.83      2.60 o
  -2  -8  14       17.81       16.74      2.70 o
  -1  -8  14       20.24       16.35      2.89 o
   0  -8  14       14.59       17.37      2.82 o
   1  -8  14       75.86       84.85      5.38 o
   2  -8  14      170.57      186.40      9.27 o
   3  -8  14       30.36       26.20      4.63 o
   4  -8  14       28.40       22.13      3.99 o
  -6  -7  14        6.50        8.71      4.17 o
  -5  -7  14        8.19        8.00      2.82 o
  -4  -7  14       18.42       16.28      2.73 o
  -3  -7  14       82.13       90.13      5.92 o
  -2  -7  14       19.16       14.36      2.57 o
  -1  -7  14      133.82      154.42      7.27 o
   0  -7  14       49.88       44.05      3.87 o
   1  -7  14       61.37       60.93      3.83 o
   2  -7  14       18.73       20.74      2.91 o
   3  -7  14      102.43      107.36      7.03 o
   4  -7  14        1.17        2.57      2.39 o
   5  -7  14       46.05       31.05      5.89 o
  -7  -6  14       10.04       10.51      3.73 o
  -6  -6  14        9.17        9.68      2.46 o
  -5  -6  14       91.22      103.48      5.36 o
  -4  -6  14       39.51       42.57      3.07 o
  -3  -6  14       20.23       20.91      3.01 o
  -2  -6  14       28.69       24.40      2.51 o
  -1  -6  14       22.08       21.86      2.47 o
   0  -6  14       91.42       87.65      4.76 o
   1  -6  14      179.89      191.85      9.67 o
   2  -6  14       25.68       25.82      2.58 o
   3  -6  14       36.95       32.74      2.70 o
   4  -6  14      225.95      250.03     13.12 o
   5  -6  14       19.75       14.00      2.47 o
  -7  -5  14      111.86      121.27     10.18 o
  -6  -5  14        5.70        7.48      1.95 o
  -5  -5  14       49.82       49.19      4.36 o
  -4  -5  14       29.09       32.53      2.90 o
  -3  -5  14      112.07      110.32      5.54 o
  -2  -5  14       37.82       41.59      3.04 o
  -1  -5  14      222.19      209.78      8.74 o
   0  -5  14       40.22       37.43      2.66 o
   1  -5  14      113.70      117.97      5.74 o
   2  -5  14       35.75       40.50      2.51 o
   3  -5  14      200.94      225.61      6.52 o
   4  -5  14       20.23       23.29      2.36 o
   5  -5  14       22.11       20.48      2.56 o
   6  -5  14       96.80       68.99     10.81 o
  -7  -4  14       57.57       53.25      4.40 o
  -6  -4  14       51.18       53.25      6.47 o
  -5  -4  14       20.88       18.40      2.42 o
  -4  -4  14      203.65      204.60      7.83 o
  -3  -4  14      108.19      127.36      5.32 o
  -2  -4  14        3.71        3.11      1.76 o
  -1  -4  14       10.07        9.33      1.78 o
   0  -4  14      238.98      217.77      8.35 o
   1  -4  14      171.62      161.54      6.24 o
   2  -4  14      136.11      132.10      5.20 o
   3  -4  14       32.54       35.39      2.02 o
   4  -4  14      209.34      240.87     10.24 o
   5  -4  14       22.87       19.72      2.42 o
   6  -4  14       17.73       18.65      3.34 o
  -7  -3  14       13.88       17.37      2.98 o
  -6  -3  14        7.07        8.88      2.47 o
  -5  -3  14       16.95       16.81      2.17 o
  -4  -3  14      155.10      163.22      7.47 o
  -3  -3  14      135.68      136.69      5.96 o
  -2  -3  14      137.23      142.94      4.96 o
  -1  -3  14      592.38      562.40     18.34 o
   0  -3  14      191.99      191.87      7.84 o
   1  -3  14       14.12       17.52      1.65 o
   2  -3  14      205.94      194.22      5.78 o
   3  -3  14      133.96      134.71      5.03 o
   4  -3  14       34.81       30.32      2.59 o
   5  -3  14      174.97      182.30     10.19 o
   6  -3  14        5.72        6.48      3.12 o
  -8  -2  14        3.11       -0.18      2.67 o
  -7  -2  14       57.53       64.82      5.92 o
  -6  -2  14      113.58      110.72      6.16 o
  -5  -2  14       68.63       58.89      4.05 o
  -4  -2  14       79.71       77.55      3.48 o
  -3  -2  14       47.54       42.57      4.06 o
  -2  -2  14       86.73       74.75      4.40 o
  -1  -2  14      390.81      388.53     15.98 o
   0  -2  14      148.82      145.43     10.01 o
   1  -2  14      435.44      408.52     10.29 o
   2  -2  14       75.31       81.58      3.06 o
   3  -2  14      259.43      255.46      8.14 o
   4  -2  14       13.18       10.04      1.79 o
   5  -2  14       75.23       72.15      4.32 o
   6  -2  14       19.06       16.51      3.37 o
  -8  -1  14        3.10        1.23      2.11 o
  -7  -1  14       39.84       45.69      5.35 o
  -6  -1  14        4.48        3.37      1.70 o
  -5  -1  14        7.97        3.21      2.40 o
  -4  -1  14       21.13       15.75      2.77 o
  -3  -1  14      161.96      151.63      9.06 o
  -2  -1  14       61.41       53.66      3.86 o
  -1  -1  14      318.48      324.45     13.93 o
   0  -1  14       57.51       63.17      3.75 o
   1  -1  14      285.75      277.98      7.86 o
   2  -1  14      574.88      539.78     15.77 o
   3  -1  14       18.64       18.08      1.44 o
   4  -1  14       16.89       17.84      1.83 o
   5  -1  14      122.78      123.99      7.56 o
   6  -1  14        1.98        4.46      2.23 o
   7  -1  14       22.42        8.27      4.82 o
  -8   0  14        1.30       -1.60      2.21 o
  -7   0  14       15.58       13.59      3.40 o
  -6   0  14       67.01       82.43      7.36 o
  -5   0  14       90.09      107.56      8.02 o
  -4   0  14       32.06       34.61      3.32 o
  -3   0  14       32.45       26.69      3.61 o
  -2   0  14      225.48      208.68      9.53 o
  -1   0  14        0.06        2.65      2.02 o
   0   0  14      766.82      792.16     18.59 o
   1   0  14        8.92        8.27      1.14 o
   2   0  14       17.80       18.32      1.45 o
   3   0  14      266.68      256.07      9.36 o
   4   0  14       24.13       24.59      1.86 o
   5   0  14      131.32      149.07      5.99 o
   6   0  14       46.78       42.68      4.68 o
   7   0  14        9.51       17.21      5.39 o
  -8   1  14        2.95        3.99      3.39 o
  -7   1  14       40.79       40.02      5.24 o
  -6   1  14        4.27        1.50      2.03 o
  -5   1  14        8.11        9.50      3.20 o
  -4   1  14       22.06       15.45      2.74 o
  -3   1  14      161.95      153.98      7.49 o
  -2   1  14       62.44       62.28      2.98 o
  -1   1  14      308.99      310.67      8.65 o
   0   1  14       56.73       61.52      2.66 o
   1   1  14      285.89      282.71      8.57 o
   2   1  14      571.18      542.84     14.94 o
   3   1  14       18.84       18.73      1.87 o
   4   1  14       16.83       17.76      1.83 o
   5   1  14      122.84      125.25      6.96 o
   6   1  14        2.53        2.94      3.04 o
   7   1  14       21.82       25.82      6.80 o
  -8   2  14        3.45        8.54      3.47 o
  -7   2  14       57.70       61.38      7.98 o
  -6   2  14      110.50      113.90     10.67 o
  -5   2  14       68.54       68.21      5.92 o
  -4   2  14       81.21       77.55      6.81 o
  -3   2  14       45.05       35.50      3.70 o
  -2   2  14       85.82       80.05      4.38 o
  -1   2  14      391.49      394.51     11.62 o
   0   2  14      152.20      150.94      5.32 o
   1   2  14      427.68      389.30     11.91 o
   2   2  14       74.39       83.28      3.44 o
   3   2  14      266.71      274.18      9.05 o
   4   2  14       11.82        9.45      2.02 o
   5   2  14       74.13       73.28      8.39 o
   6   2  14       19.30       21.52      5.42 o
  -7   3  14       13.09       13.66      3.83 o
  -6   3  14        7.15       10.40      2.85 o
  -5   3  14       17.15       11.71      2.19 o
  -4   3  14      152.36      157.25     10.40 o
  -3   3  14      133.64      130.81      8.41 o
  -2   3  14      132.91      126.52      6.80 o
  -1   3  14      596.78      581.81     20.48 o
   0   3  14      199.08      200.85      6.96 o
   1   3  14       14.15       15.67      1.34 o
   2   3  14      204.67      184.10      7.17 o
   3   3  14      133.78      138.23      6.88 o
   4   3  14       34.29       38.94      5.77 o
   5   3  14      178.24      183.58     16.86 o
   6   3  14        5.44        4.90      4.72 o
  -7   4  14       56.22       50.52      5.62 o
  -6   4  14       52.14       50.79      5.78 o
  -5   4  14       20.55       22.31      3.65 o
  -4   4  14      209.11      227.89     10.54 o
  -3   4  14      107.18      116.13      6.31 o
  -2   4  14        3.42        4.99      1.69 o
  -1   4  14       10.22        9.05      1.93 o
   0   4  14      234.96      217.77      8.08 o
   1   4  14      169.30      155.61      8.24 o
   2   4  14      140.44      133.62      6.33 o
   3   4  14       35.04       36.74      3.20 o
   4   4  14      204.53      217.19     17.79 o
   5   4  14       24.08       17.76      4.68 o
   6   4  14       17.67       14.22      4.62 o
  -7   5  14      112.52      117.14     13.87 o
  -6   5  14        5.46        2.05      2.41 o
  -5   5  14       50.34       49.06      5.02 o
  -4   5  14       29.43       34.06      4.72 o
  -3   5  14      110.04      117.56      9.20 o
  -2   5  14       39.67       46.97      2.71 o
  -1   5  14      229.12      206.23      8.67 o
   0   5  14       40.32       40.50      2.64 o
   1   5  14      112.35      111.70      5.37 o
   2   5  14       35.54       29.59      2.97 o
   3   5  14      200.00      217.19     11.11 o
   4   5  14       19.27       21.34      4.35 o
   5   5  14       20.71       26.88      5.87 o
   6   5  14       96.03       77.71     11.47 o
  -7   6  14       10.11        6.82      4.23 o
  -6   6  14        8.47        9.45      3.30 o
  -5   6  14       93.62       97.82      9.89 o
  -4   6  14       42.09       45.57      4.96 o
  -3   6  14       19.57       18.97      3.85 o
  -2   6  14       28.54       20.65      2.23 o
  -1   6  14       21.91       30.32      2.59 o
   0   6  14       90.77       91.94      4.52 o
   1   6  14      181.45      193.16     10.22 o
   2   6  14       23.76       21.86      2.74 o
   3   6  14       35.65       28.48      3.02 o
   4   6  14      227.50      257.24     19.36 o
   5   6  14       18.73       16.05      4.38 o
  -6   7  14        6.40        3.80      4.26 o
  -5   7  14        8.40        6.39      3.81 o
  -4   7  14       17.56       16.89      4.10 o
  -3   7  14       79.42       86.42      7.02 o
  -2   7  14       18.77       19.14      1.89 o
  -1   7  14      133.20      164.90      7.27 o
   0   7  14       47.71       40.26      3.35 o
   1   7  14       62.77       67.13      4.48 o
   2   7  14       18.51       21.60      2.63 o
   3   7  14      102.91       99.31      6.21 o
   4   7  14        1.10       -3.57      3.57 o
   5   7  14       44.85       48.67      7.90 o
  -6   8  14       68.08       54.35      9.32 o
  -5   8  14       91.21       92.48      9.07 o
  -4   8  14        3.19        7.48      3.04 o
  -3   8  14       11.25       11.64      4.11 o
  -2   8  14       17.34       14.94      3.78 o
  -1   8  14       20.38       18.65      2.68 o
   0   8  14       14.98       13.52      2.15 o
   1   8  14       76.37       78.04      4.99 o
   2   8  14      170.44      193.93      8.93 o
   3   8  14       32.49       32.10      3.31 o
   4   8  14       30.11       22.13      5.77 o
  -5   9  14       10.48        7.58      3.37 o
  -4   9  14       36.38       36.52      6.50 o
  -3   9  14       59.94       61.82      6.97 o
  -2   9  14       50.00       68.99      7.99 o
  -1   9  14      206.88      233.32     19.01 o
   0   9  14       34.17       35.83      3.38 o
   1   9  14       70.39       67.43      5.89 o
   2   9  14        1.58        2.84      2.92 o
   3   9  14       22.32        7.63      3.90 o
   4   9  14        5.27        7.02      5.04 o
  -4  10  14       31.62       39.18      7.09 o
  -3  10  14       44.92       38.60      6.22 o
  -2  10  14       39.07       37.89      6.04 o
  -1  10  14       53.39       57.45      6.87 o
   0  10  14       68.18       57.88      9.33 o
   1  10  14       37.96       31.68      5.95 o
   2  10  14       49.32       46.07      4.73 o
   3  10  14       25.89       24.49      4.66 o
  -2  11  14       12.59        8.54      4.08 o
  -1  11  14        2.73        4.26      3.89 o
   0  11  14       50.50       49.19      8.07 o
   1  11  14       76.23       62.87      9.57 o
  -3 -10  15       20.25       15.90      3.53 o
  -2 -10  15        7.04        8.11      3.38 o
  -1 -10  15       11.80        9.22      4.00 o
   0 -10  15       18.34       16.74      3.62 o
   1 -10  15        1.37       -0.63      2.85 o
   2 -10  15       21.14       19.72      4.94 o
  -4  -9  15       67.75       65.28      6.71 o
  -3  -9  15       21.69       22.04      3.71 o
  -2  -9  15       12.36       14.50      3.73 o
  -1  -9  15       36.90       43.43      4.22 o
   0  -9  15       38.71       36.97      4.24 o
   1  -9  15       37.96       41.59      4.37 o
   2  -9  15       35.16       36.52      4.10 o
   3  -9  15        4.54        3.62      5.31 o
  -5  -8  15        2.94        1.15      3.83 o
  -4  -8  15        1.19        2.94      4.72 o
  -3  -8  15       15.41       19.47      2.82 o
  -2  -8  15      196.35      211.12     12.88 o
  -1  -8  15       68.38       69.93      5.04 o
   0  -8  15       87.09       87.30      6.17 o
   1  -8  15       28.25       32.10      3.42 o
   2  -8  15      127.26      142.25      9.22 o
   3  -8  15       27.34       18.73      4.00 o
   4  -8  15       46.61       37.09      7.70 o
  -6  -7  15       68.09       88.71      8.70 o
  -5  -7  15       50.63       40.50      4.08 o
  -4  -7  15       33.72       35.73      4.05 o
  -3  -7  15        6.10        5.51      2.12 o
  -2  -7  15       46.27       56.60      4.25 o
  -1  -7  15       20.57       14.22      2.49 o
   0  -7  15       46.20       44.05      4.25 o
   1  -7  15       57.46       66.35      4.76 o
   2  -7  15       32.93       36.40      3.75 o
   3  -7  15       66.36       68.05      8.55 o
   4  -7  15       45.16       38.83      4.58 o
   5  -7  15       56.89       45.82      9.57 o
  -6  -6  15        2.05       -0.09      3.14 o
  -5  -6  15        1.27       -0.09      2.52 o
  -4  -6  15       51.04       52.70      3.01 o
  -3  -6  15        7.47        5.97      2.39 o
  -2  -6  15       63.38       64.83      4.40 o
  -1  -6  15       50.81       58.03      4.16 o
   0  -6  15      171.11      171.27      7.66 o
   1  -6  15       30.99       33.18      2.93 o
   2  -6  15       74.86       75.40      4.41 o
   3  -6  15       23.66       23.94      2.49 o
   4  -6  15       25.30       31.15      2.84 o
   5  -6  15        1.81       -0.52      2.12 o
  -7  -5  15        2.46       -0.18      2.67 o
  -6  -5  15       24.69       26.88      2.74 o
  -5  -5  15       80.73       90.85      6.11 o
  -4  -5  15      112.53      121.27      7.90 o
  -3  -5  15       45.87       42.81      3.33 o
  -2  -5  15        6.65        6.92      2.03 o
  -1  -5  15        8.20        7.84      1.53 o
   0  -5  15       43.24       42.32      3.19 o
   1  -5  15        5.21        3.45      1.78 o
   2  -5  15       33.84       30.94      2.51 o
   3  -5  15      126.99      132.96      5.87 o
   4  -5  15       47.60       52.43      3.69 o
   5  -5  15        2.35        3.99      2.03 o
  -7  -4  15       33.61       30.21      4.04 o
  -6  -4  15       88.06       98.75     10.12 o
  -5  -4  15       59.95       62.28      4.76 o
  -4  -4  15       11.14       14.00      2.18 o
  -3  -4  15       34.85       34.27      2.97 o
  -2  -4  15       20.13       16.58      2.38 o
  -1  -4  15       13.88       10.51      1.78 o
   0  -4  15      124.66      131.02      6.48 o
   1  -4  15       32.71       35.16      2.24 o
   2  -4  15       24.13       23.21      2.09 o
   3  -4  15       14.29       16.43      1.76 o
   4  -4  15       13.06        9.16      1.94 o
   5  -4  15       16.45       11.46      2.23 o
   6  -4  15       28.97       24.78      6.67 o
  -7  -3  15        5.97        5.69      3.19 o
  -6  -3  15       58.94       61.52      6.51 o
  -5  -3  15       21.88       23.12      2.89 o
  -4  -3  15        7.26        7.74      1.94 o
  -3  -3  15      114.58      115.32      5.06 o
  -2  -3  15       76.05       82.95      4.12 o
  -1  -3  15       78.75       73.11      3.54 o
   0  -3  15       20.54       20.39      2.89 o
   1  -3  15       15.71       12.10      1.57 o
   2  -3  15       50.70       48.54      2.36 o
   3  -3  15        8.36        8.16      1.34 o
   4  -3  15        5.18        3.55      1.78 o
   5  -3  15       22.31       21.25      2.69 o
   6  -3  15       28.81       25.63      5.73 o
  -7  -2  15        7.68        5.87      3.84 o
  -6  -2  15       87.34      117.96      8.61 o
  -5  -2  15       30.43       25.72      2.67 o
  -4  -2  15        5.89        3.21      1.52 o
  -3  -2  15        9.95       11.20      2.46 o
  -2  -2  15       74.86       75.24      4.57 o
  -1  -2  15       66.83       64.53      4.84 o
   0  -2  15      160.18      170.04      6.89 o
   1  -2  15       25.32       30.21      2.18 o
   2  -2  15      367.06      357.88     10.71 o
   3  -2  15       54.93       52.29      2.45 o
   4  -2  15       23.48       26.88      2.44 o
   5  -2  15       12.21        8.60      1.77 o
   6  -2  15        1.62        1.94      2.21 o
  -7  -1  15       52.44       54.35      5.84 o
  -6  -1  15       68.86       73.45      5.49 o
  -5  -1  15       49.70       47.89      4.82 o
  -4  -1  15       24.27       21.08      3.29 o
  -3  -1  15       79.73       82.25      5.82 o
  -2  -1  15      129.41      120.87      5.81 o
  -1  -1  15      169.24      158.45      9.03 o
   0  -1  15      134.96      129.08      5.13 o
   1  -1  15       61.16       57.03      2.84 o
   2  -1  15      108.19      106.77      4.48 o
   3  -1  15      125.08      123.56      4.81 o
   4  -1  15       83.33       85.72      4.88 o
   5  -1  15       79.70       76.38      4.61 o
   6  -1  15       12.27       17.13      3.59 o
  -7   0  15       63.93       67.12      7.27 o
  -6   0  15       75.80       81.40      6.98 o
  -5   0  15        2.03        1.86      2.40 o
  -4   0  15        0.02       -0.52      1.86 o
  -3   0  15      167.19      142.94      9.25 o
  -2   0  15      567.98      550.78     22.14 o
  -1   0  15      183.49      199.51      6.66 o
   0   0  15       32.08       36.17      1.93 o
   1   0  15       61.62       69.61      3.30 o
   2   0  15       15.16       11.14      1.32 o
   3   0  15        2.47        2.05      1.32 o
   4   0  15        3.14        6.15      1.96 o
   5   0  15        2.13        3.99      1.58 o
   6   0  15       16.06       16.28      2.97 o
  -7   1  15       52.85       52.70      6.03 o
  -6   1  15       66.45       72.47      7.71 o
  -5   1  15       50.26       46.46      4.75 o
  -4   1  15       23.44       23.76      3.21 o
  -3   1  15       81.60       71.84      4.31 o
  -2   1  15      126.30      126.31      4.65 o
  -1   1  15      170.16      172.02      4.94 o
   0   1  15      134.76      129.73      4.94 o
   1   1  15       60.78       57.74      2.43 o
   2   1  15      109.37      101.59      4.17 o
   3   1  15      129.71      130.58      5.60 o
   4   1  15       83.42       94.30      6.78 o
   5   1  15       78.73       74.91      4.72 o
   6   1  15       12.32       11.14      3.39 o
  -7   2  15        8.11       10.15      3.18 o
  -6   2  15       89.52       92.48      9.25 o
  -5   2  15       29.47       19.06      3.21 o
  -4   2  15        5.89        3.62      2.11 o
  -3   2  15        9.93       10.58      2.76 o
  -2   2  15       74.64       76.55      5.11 o
  -1   2  15       66.27       61.38      2.95 o
   0   2  15      160.76      167.35      6.34 o
   1   2  15       26.25       29.90      2.06 o
   2   2  15      365.64      351.48     13.79 o
   3   2  15       55.58       52.02      2.85 o
   4   2  15       23.42       23.57      2.93 o
   5   2  15       11.69        8.16      2.15 o
   6   2  15        1.63        3.92      5.79 o
  -7   3  15        6.38        4.62      2.91 o
  -6   3  15       58.73       64.07      7.10 o
  -5   3  15       20.72       19.97      3.45 o
  -4   3  15        8.04       10.34      2.60 o
  -3   3  15      114.26      107.37      7.23 o
  -2   3  15       76.63       77.55      5.82 o
  -1   3  15       79.80       71.68      3.51 o
   0   3  15       20.56       15.30      2.28 o
   1   3  15       14.87       18.32      1.94 o
   2   3  15       52.99       52.70      3.42 o
   3   3  15        7.33        1.50      1.50 o
   4   3  15        4.45        5.16      3.55 o
   5   3  15       21.91       41.95      7.21 o
   6   3  15       29.18       27.08      6.19 o
  -7   4  15       33.22       27.97      5.18 o
  -6   4  15       87.67       86.07      8.40 o
  -5   4  15       60.00       53.66      5.94 o
  -4   4  15       11.00       11.64      3.34 o
  -3   4  15       35.46       41.47      4.24 o
  -2   4  15       20.83       22.57      2.06 o
  -1   4  15       13.31       13.59      1.80 o
   0   4  15      124.20      132.53      5.86 o
   1   4  15       31.40       29.49      2.66 o
   2   4  15       25.48       24.31      2.60 o
   3   4  15       14.44       14.36      2.14 o
   4   4  15       12.91       11.46      4.53 o
   5   4  15       17.07       11.39      6.43 o
   6   4  15       27.81       35.95      7.81 o
  -7   5  15        2.61       -1.94      3.73 o
  -6   5  15       24.65       15.75      4.79 o
  -5   5  15       81.62       77.05      9.10 o
  -4   5  15      110.11      122.10      9.80 o
  -3   5  15       47.44       45.69      4.96 o
  -2   5  15        7.22        6.58      1.78 o
  -1   5  15        8.93        8.44      1.86 o
   0   5  15       43.28       42.44      3.19 o
   1   5  15        5.46        1.94      1.68 o
   2   5  15       33.52       33.18      2.72 o
   3   5  15      125.22      126.09      6.36 o
   4   5  15       47.90       50.93      6.87 o
   5   5  15        2.88       -0.27      4.01 o
  -6   6  15        2.25        1.60      4.26 o
  -5   6  15        1.12        0.18      3.84 o
  -4   6  15       51.20       55.76      6.90 o
  -3   6  15        7.07        7.22      2.94 o
  -2   6  15       63.75       66.81      3.54 o
  -1   6  15       50.41       55.05      4.05 o
   0   6  15      170.94      175.50      9.74 o
   1   6  15       31.22       36.63      2.97 o
   2   6  15       73.29       79.88      4.88 o
   3   6  15       23.09       27.57      3.37 o
   4   6  15       25.32       29.08      4.98 o
   5   6  15        1.69       -3.92      4.70 o
  -6   7  15       67.52       63.47     10.52 o
  -5   7  15       52.03       44.68      5.92 o
  -4   7  15       33.45       28.48      4.42 o
  -3   7  15        6.13        0.27      2.76 o
  -2   7  15       44.74       45.19      4.05 o
  -1   7  15       20.06       17.13      2.42 o
   0   7  15       46.49       52.16      4.22 o
   1   7  15       56.81       64.67      4.55 o
   2   7  15       31.58       35.27      3.69 o
   3   7  15       68.05       78.71      5.51 o
   4   7  15       46.57       46.33      7.96 o
   5   7  15       55.76       42.44      8.23 o
  -5   8  15        2.88        4.46      3.38 o
  -4   8  15        1.21        2.94      4.26 o
  -3   8  15       15.38       14.71      4.05 o
  -2   8  15      194.79      220.82     16.25 o
  -1   8  15       67.71       61.97      5.20 o
   0   8  15       88.99       99.31      5.83 o
   1   8  15       29.67       35.50      4.04 o
   2   8  15      127.75      132.10      9.32 o
   3   8  15       27.03       23.21      5.18 o
   4   8  15       46.50       44.80      7.19 o
  -4   9  15       68.10       78.20      8.84 o
  -3   9  15       22.32       18.32      4.68 o
  -2   9  15       12.86       12.63      4.01 o
  -1   9  15       36.51       44.68      6.18 o
   0   9  15       39.10       35.61      5.75 o
   1   9  15       37.42       30.01      3.20 o
   2   9  15       35.05       37.89      4.29 o
   3   9  15        4.55       -4.09      4.09 o
  -3  10  15       20.56       14.29      5.27 o
  -2  10  15        6.43        7.27      5.23 o
  -1  10  15       12.53       17.92      5.51 o
   0  10  15       19.94       20.57      5.12 o
   1  10  15        1.04        4.99      3.83 o
   2  10  15       22.00       20.22      3.56 o
  -2 -10  16        8.11        8.60      3.26 o
  -1 -10  16        2.16        1.60      2.83 o
   0 -10  16       10.06       13.17      3.55 o
   1 -10  16       17.88       15.98      3.92 o
  -4  -9  16       17.61       20.57      4.36 o
  -3  -9  16        0.88        0.36      2.83 o
  -2  -9  16        2.01       -0.27      2.85 o
  -1  -9  16       49.94       55.19      5.46 o
   0  -9  16       24.88       28.88      4.46 o
   1  -9  16      178.06      192.88     13.09 o
   2  -9  16       27.45       25.43      5.71 o
  -5  -8  16       53.41       52.02      8.70 o
  -4  -8  16       15.49       12.23      3.03 o
  -3  -8  16       42.58       47.10      4.53 o
  -2  -8  16       45.63       48.01      4.05 o
  -1  -8  16      105.59      114.31      7.06 o
   0  -8  16        5.76       11.39      3.12 o
   1  -8  16       22.30       16.35      3.28 o
   2  -8  16       11.05       11.20      3.40 o
   3  -8  16        5.22        7.90      3.92 o
  -5  -7  16       38.83       36.74      4.68 o
  -4  -7  16       46.53       49.72      4.79 o
  -3  -7  16       14.79       17.60      3.00 o
  -2  -7  16       22.89       25.43      3.32 o
  -1  -7  16       14.40       14.94      2.84 o
   0  -7  16       29.39       24.40      3.07 o
   1  -7  16       50.06       57.74      4.58 o
   2  -7  16       30.89       26.39      3.10 o
   3  -7  16       58.47       65.89      5.82 o
   4  -7  16       10.73        4.18      4.28 o
  -6  -6  16        7.02       11.14      4.15 o
  -5  -6  16       26.02       21.08      3.29 o
  -4  -6  16        6.58        8.54      2.65 o
  -3  -6  16       31.53       30.21      3.42 o
  -2  -6  16       51.87       50.52      3.61 o
  -1  -6  16       65.61       57.74      4.72 o
   0  -6  16       14.62       14.00      2.54 o
   1  -6  16       28.95       29.90      2.68 o
   2  -6  16       41.08       40.26      3.94 o
   3  -6  16       26.18       25.06      2.83 o
   4  -6  16        4.73        5.07      2.03 o
   5  -6  16       12.80       14.71      2.89 o
  -6  -5  16       67.90       61.38      6.80 o
  -5  -5  16       39.97       36.74      4.56 o
  -4  -5  16       20.99       19.88      2.69 o
  -3  -5  16        0.42        2.13      2.23 o
  -2  -5  16       24.41       23.57      2.47 o
  -1  -5  16      150.98      149.77      8.31 o
   0  -5  16        0.80        0.89      1.86 o
   1  -5  16       64.20       66.20      4.75 o
   2  -5  16        1.45        5.51      2.03 o
   3  -5  16      146.84      172.74      7.68 o
   4  -5  16       41.84       41.23      3.27 o
   5  -5  16       28.27       21.16      3.38 o
  -7  -4  16        6.99        5.87      2.92 o
  -6  -4  16        2.08        2.39      4.34 o
  -5  -4  16       17.02       19.97      2.78 o
  -4  -4  16       12.97       13.45      2.49 o
  -3  -4  16       38.62       41.71      3.29 o
  -2  -4  16       81.92       80.39      5.07 o
  -1  -4  16       50.52       60.64      3.82 o
   0  -4  16      113.08      110.91      5.96 o
   1  -4  16        5.72        3.37      1.87 o
   2  -4  16       86.79       90.50      4.12 o
   3  -4  16       55.73       58.46      3.17 o
   4  -4  16       19.86       20.99      2.76 o
   5  -4  16       35.11       29.80      2.98 o
  -7  -3  16       80.98       92.65     10.17 o
  -6  -3  16       30.25       33.73      4.92 o
  -5  -3  16       28.97       37.66      3.24 o
  -4  -3  16       40.37       38.36      3.04 o
  -3  -3  16       53.34       49.33      3.97 o
  -2  -3  16        0.53        3.37      1.59 o
  -1  -3  16      108.79      108.35      5.49 o
   0  -3  16      100.11      101.20      5.12 o
   1  -3  16       74.25       73.45      3.55 o
   2  -3  16       16.45       16.51      1.53 o
   3  -3  16       29.58       27.87      2.18 o
   4  -3  16       31.05       35.16      2.79 o
   5  -3  16        4.30        4.54      1.96 o
   6  -3  16        1.09        2.39      4.51 o
  -7  -2  16       19.97       22.31      3.74 o
  -6  -2  16       21.63       22.22      4.00 o
  -5  -2  16       50.73       54.22      4.86 o
  -4  -2  16      149.97      156.54      9.44 o
  -3  -2  16       76.23       78.37      6.35 o
  -2  -2  16       30.97       34.83      4.00 o
  -1  -2  16       69.33       63.02      4.48 o
   0  -2  16       31.61       30.11      1.96 o
   1  -2  16        9.95        8.27      1.41 o
   2  -2  16        2.84        1.15      1.07 o
   3  -2  16       29.31       30.52      2.08 o
   4  -2  16       25.09       30.73      2.72 o
   5  -2  16       17.86       20.74      2.49 o
   6  -2  16       15.85       10.51      4.88 o
  -7  -1  16       34.20       42.81      5.55 o
  -6  -1  16       72.57       80.22      7.94 o
  -5  -1  16       64.58       65.44      6.26 o
  -4  -1  16       70.95       78.54      7.03 o
  -3  -1  16       55.83       54.77      5.58 o
  -2  -1  16       28.77       27.18      3.53 o
  -1  -1  16      170.67      168.82      8.82 o
   0  -1  16       70.49       69.61      3.14 o
   1  -1  16      118.34      123.15      4.39 o
   2  -1  16       45.07       42.68      2.34 o
   3  -1  16       68.40       71.83      2.88 o
   4  -1  16       19.53       22.04      2.39 o
   5  -1  16       23.14       26.88      2.54 o
   6  -1  16        2.79        3.99      4.33 o
  -7   0  16        0.69        1.50      2.57 o
  -6   0  16        1.57        2.94      2.58 o
  -5   0  16       32.98       32.32      4.39 o
  -4   0  16      125.06      133.62      8.50 o
  -3   0  16        2.55        4.90      3.54 o
  -2   0  16       60.15       55.89      4.09 o
  -1   0  16        8.44       11.26      1.33 o
   0   0  16      171.14      183.83      5.88 o
   1   0  16       11.01        8.60      1.44 o
   2   0  16        7.11        5.24      1.60 o
   3   0  16       39.51       40.14      2.74 o
   4   0  16        7.35        6.92      1.69 o
   5   0  16       23.61       23.84      2.49 o
   6   0  16       19.46       39.18      5.54 o
  -7   1  16       34.66       39.42      6.16 o
  -6   1  16       76.54       78.54      6.86 o
  -5   1  16       65.25       56.74      7.11 o
  -4   1  16       72.58       77.70      5.99 o
  -3   1  16       56.00       61.38      3.99 o
  -2   1  16       28.18       32.21      1.93 o
  -1   1  16      173.54      162.98      6.02 o
   0   1  16       74.38       78.54      3.51 o
   1   1  16      119.89      116.54      5.08 o
   2   1  16       46.09       44.30      2.64 o
   3   1  16       67.94       65.44      3.51 o
   4   1  16       19.97       24.78      2.44 o
   5   1  16       22.97       22.22      2.31 o
   6   1  16        2.91        0.09      3.86 o
  -7   2  16       20.02       24.96      4.80 o
  -6   2  16       22.03       28.17      5.00 o
  -5   2  16       50.58       48.67      4.99 o
  -4   2  16      152.25      151.39     13.23 o
  -3   2  16       76.80       73.11      5.64 o
  -2   2  16       31.34       27.08      3.53 o
  -1   2  16       69.95       67.43      3.40 o
   0   2  16       32.72       28.58      1.71 o
   1   2  16        9.90       10.58      1.35 o
   2   2  16        2.82        2.94      1.42 o
   3   2  16       30.36       29.90      2.58 o
   4   2  16       23.58       20.83      2.66 o
   5   2  16       18.21       18.73      2.44 o
   6   2  16       16.98       15.01      4.96 o
  -7   3  16       80.86      104.06      9.24 o
  -6   3  16       27.92       31.15      4.94 o
  -5   3  16       28.61       34.83      4.45 o
  -4   3  16       38.73       33.07      4.12 o
  -3   3  16       53.85       47.23      4.01 o
  -2   3  16        0.47        2.57      2.29 o
  -1   3  16      107.31      101.59      5.51 o
   0   3  16      100.55      101.39      6.08 o
   1   3  16       74.67       66.97      4.01 o
   2   3  16       15.31       19.06      2.63 o
   3   3  16       29.85       24.59      2.81 o
   4   3  16       31.92       32.21      6.86 o
   5   3  16        4.35       -2.30      3.80 o
  -7   4  16        7.20        6.48      3.88 o
  -6   4  16        2.21        7.02      4.00 o
  -5   4  16       17.73       17.60      4.50 o
  -4   4  16       13.83        9.80      2.83 o
  -3   4  16       37.08       31.79      4.03 o
  -2   4  16       81.26       86.94      6.86 o
  -1   4  16       48.57       48.14      3.13 o
   0   4  16      113.41      103.68      6.53 o
   1   4  16        5.81        4.18      1.78 o
   2   4  16       85.97       92.65      5.81 o
   3   4  16       54.86       58.60      4.47 o
   4   4  16       20.20       26.88      6.46 o
   5   4  16       34.68       36.97      5.97 o
  -6   5  16       66.14       66.81      9.41 o
  -5   5  16       40.48       46.71      6.32 o
  -4   5  16       21.88       22.66      3.68 o
  -3   5  16        0.45        1.41      2.31 o
  -2   5  16       25.13       23.76      2.58 o
  -1   5  16      151.64      160.81      8.61 o
   0   5  16        1.16        2.30      1.94 o
   1   5  16       62.50       68.67      4.68 o
   2   5  16        1.72        3.21      2.12 o
   3   5  16      146.05      162.01      7.44 o
   4   5  16       40.85       47.10      7.90 o
   5   5  16       28.05       29.59      6.15 o
  -6   6  16        6.73        7.84      3.53 o
  -5   6  16       25.38       22.75      4.58 o
  -4   6  16        6.95        8.16      3.01 o
  -3   6  16       30.13       25.35      4.08 o
  -2   6  16       50.77       41.47      3.52 o
  -1   6  16       65.17       56.32      4.24 o
   0   6  16       15.01       19.97      2.61 o
   1   6  16       28.42       31.47      3.06 o
   2   6  16       41.29       42.44      3.69 o
   3   6  16       27.20       15.52      3.05 o
   4   6  16        4.11        9.62      3.74 o
  -5   7  16       38.54       44.05      6.39 o
  -4   7  16       46.78       63.16      6.60 o
  -3   7  16       14.50       10.40      3.28 o
  -2   7  16       22.87       28.78      5.26 o
  -1   7  16       14.22       13.66      2.23 o
   0   7  16       28.22       26.69      3.12 o
   1   7  16       48.30       49.72      4.12 o
   2   7  16       31.84       34.72      3.77 o
   3   7  16       60.24       66.81      7.10 o
   4   7  16       11.29        8.16      5.43 o
  -5   8  16       53.66       50.93     10.10 o
  -4   8  16       15.47       15.67      3.80 o
  -3   8  16       41.74       41.34      6.31 o
  -2   8  16       46.87       49.86      6.00 o
  -1   8  16      106.54      106.18     10.30 o
   0   8  16        6.34        8.82      2.41 o
   1   8  16       22.43       26.88      3.32 o
   2   8  16       11.25        7.84      3.27 o
   3   8  16        5.07        2.13      3.75 o
  -4   9  16       17.22       18.32      5.57 o
  -3   9  16        0.93        8.16      3.55 o
  -2   9  16        2.01       -0.89      4.71 o
  -1   9  16       49.84       64.67      8.34 o
   0   9  16       26.50       27.67      6.15 o
   1   9  16      179.57      204.58     13.22 o
   2   9  16       26.21       23.76      4.13 o
  -2  10  16        8.54        4.46      4.97 o
  -1  10  16        1.85        2.65      4.18 o
   0  10  16        9.68       17.68      4.51 o
   1  10  16       17.72       12.70      4.50 o
  -3  -9  17        5.45        2.48      3.65 o
  -2  -9  17       20.77       20.99      3.88 o
  -1  -9  17      118.59      118.57      8.62 o
   0  -9  17      129.94      132.74      9.99 o
   1  -9  17        5.77        3.55      3.02 o
   2  -9  17       31.49       34.39      5.98 o
  -4  -8  17      100.09      100.44      9.26 o
  -3  -8  17       53.54       52.83      5.07 o
  -2  -8  17       22.55       25.43      3.61 o
  -1  -8  17       32.12       30.94      3.67 o
   0  -8  17       10.00        9.80      2.66 o
   1  -8  17       17.08       16.58      2.84 o
   2  -8  17      110.79      149.76     14.31 o
   3  -8  17       10.46        8.44      4.32 o
  -5  -7  17       15.19       16.05      6.80 o
  -4  -7  17       34.72       31.68      3.92 o
  -3  -7  17        1.58       -0.70      2.48 o
  -2  -7  17       33.35       32.53      3.54 o
  -1  -7  17      114.72      143.83      9.05 o
   0  -7  17       59.71       58.17      4.74 o
   1  -7  17       32.39       39.42      4.02 o
   2  -7  17        3.78        5.07      2.42 o
   3  -7  17        1.19        2.13      2.75 o
  -5  -6  17       10.81       12.10      3.01 o
  -4  -6  17       46.22       55.33      5.60 o
  -3  -6  17       73.16       69.61      5.03 o
  -2  -6  17       14.07       13.04      3.40 o
  -1  -6  17       60.93       65.13      5.02 o
   0  -6  17       32.41       34.61      3.99 o
   1  -6  17       33.50       32.53      3.22 o
   2  -6  17      114.65      126.09      8.89 o
   3  -6  17       17.90       16.51      3.29 o
   4  -6  17       27.73       18.48      3.64 o
  -6  -5  17       42.78       37.09      6.78 o
  -5  -5  17        7.07        5.51      2.83 o
  -4  -5  17        8.90        8.00      2.40 o
  -3  -5  17       26.88       20.05      2.87 o
  -2  -5  17       72.27       71.67      5.11 o
  -1  -5  17       12.07        6.06      1.94 o
   0  -5  17       46.32       50.66      4.56 o
   1  -5  17       21.17       15.52      2.38 o
   2  -5  17        7.29        7.48      2.58 o
   3  -5  17       21.83       18.48      2.43 o
   4  -5  17        4.34        6.68      2.24 o
  -6  -4  17       26.14       24.22      5.19 o
  -5  -4  17       25.96       22.75      3.32 o
  -4  -4  17       53.98       54.35      4.86 o
  -3  -4  17       74.88       76.55      5.94 o
  -2  -4  17       15.39       16.89      2.56 o
  -1  -4  17        3.07        2.75      2.03 o
   0  -4  17      356.13      363.22     17.62 o
   1  -4  17       20.35       24.03      3.05 o
   2  -4  17       78.52       79.88      4.04 o
   3  -4  17       53.25       59.90      4.23 o
   4  -4  17       52.73       58.46      3.89 o
   5  -4  17       33.21       36.52      4.44 o
  -6  -3  17       27.19       27.47      4.84 o
  -5  -3  17       22.79       27.47      3.16 o
  -4  -3  17       57.06       62.72      4.48 o
  -3  -3  17      119.64      129.49      7.30 o
  -2  -3  17       62.34       62.72      4.17 o
  -1  -3  17       84.55       75.08      4.25 o
   0  -3  17       25.85       25.43      2.57 o
   1  -3  17       70.01       71.83      4.15 o
   2  -3  17        2.35        2.75      1.34 o
   3  -3  17        0.15        0.09      1.53 o
   4  -3  17       14.09       15.38      2.29 o
   5  -3  17        7.94        5.07      2.03 o
  -7  -2  17       28.35       32.10      5.88 o
  -6  -2  17       71.90       88.53      8.34 o
  -5  -2  17       12.31       10.95      2.87 o
  -4  -2  17       36.25       48.14      3.79 o
  -3  -2  17        5.19        4.54      1.69 o
  -2  -2  17       12.25       14.29      3.13 o
  -1  -2  17       31.18       35.95      3.73 o
   0  -2  17        5.12        2.94      1.42 o
   1  -2  17        1.92        1.32      1.15 o
   2  -2  17       20.20       19.64      1.75 o
   3  -2  17        8.65       11.20      1.51 o
   4  -2  17       41.99       40.62      2.88 o
   5  -2  17       55.62       56.46      4.67 o
  -7  -1  17       30.66       26.49      5.52 o
  -6  -1  17       27.35       25.43      4.75 o
  -5  -1  17      104.90      114.31     10.89 o
  -4  -1  17       16.34       15.67      4.10 o
  -3  -1  17       39.86       44.56      5.28 o
  -2  -1  17       22.98       16.43      3.13 o
  -1  -1  17      124.27      110.92      8.55 o
   0  -1  17      126.47      134.93      6.14 o
   1  -1  17       22.08       23.48      2.01 o
   2  -1  17        4.87        5.33      1.44 o
   3  -1  17        6.69        6.58      1.25 o
   4  -1  17       12.08       14.50      2.22 o
   5  -1  17        7.68       11.20      2.46 o
  -7   0  17        5.18        2.30      2.83 o
  -6   0  17      209.92      243.22     21.18 o
  -5   0  17       15.27        9.33      4.20 o
  -4   0  17      153.90      165.40     12.61 o
  -3   0  17       83.90      101.77      7.04 o
  -2   0  17       15.53       16.35      3.58 o
  -1   0  17       33.50       29.29      2.04 o
   0   0  17       28.47       27.37      1.97 o
   1   0  17       15.72       16.43      1.68 o
   2   0  17      186.48      186.41      6.96 o
   3   0  17       50.41       51.21      2.97 o
   4   0  17       12.78       13.17      1.98 o
   5   0  17       11.65        9.68      2.11 o
  -7   1  17       29.99       22.84      4.68 o
  -6   1  17       27.24       25.82      4.59 o
  -5   1  17      104.12      104.45     10.99 o
  -4   1  17       15.97       15.98      3.31 o
  -3   1  17       38.30       39.42      4.38 o
  -2   1  17       23.41       22.13      2.66 o
  -1   1  17      121.59      125.25      4.43 o
   0   1  17      125.20      130.37      6.03 o
   1   1  17       21.75       22.49      1.70 o
   2   1  17        4.60        4.18      1.43 o
   3   1  17        6.58        8.27      1.78 o
   4   1  17       12.21       10.58      1.84 o
   5   1  17        8.34       10.64      2.34 o
  -7   2  17       28.75       30.01      7.03 o
  -6   2  17       74.23       69.30      8.32 o
  -5   2  17       11.49        6.24      3.81 o
  -4   2  17       35.05       44.42      5.78 o
  -3   2  17        4.54        5.16      3.04 o
  -2   2  17       12.70        6.78      2.74 o
  -1   2  17       31.61       34.49      2.21 o
   0   2  17        4.68        4.26      1.16 o
   1   2  17        1.46       -0.44      1.07 o
   2   2  17       18.94       18.56      1.94 o
   3   2  17        8.09        8.99      1.41 o
   4   2  17       42.29       40.50      3.71 o
   5   2  17       55.30       59.62      4.65 o
  -6   3  17       27.22       18.97      4.10 o
  -5   3  17       22.69       32.21      3.84 o
  -4   3  17       55.72       56.32      6.09 o
  -3   3  17      121.73      134.92     10.95 o
  -2   3  17       63.04       69.61      6.46 o
  -1   3  17       86.78       88.00      5.30 o
   0   3  17       24.79       24.31      2.79 o
   1   3  17       68.61       72.15      4.96 o
   2   3  17        2.48       -0.52      1.86 o
   3   3  17        0.15        0.27      1.87 o
   4   3  17       14.31       11.46      4.33 o
   5   3  17        7.34       11.58      5.32 o
  -6   4  17       27.23       18.48      5.76 o
  -5   4  17       27.79       27.17      4.91 o
  -4   4  17       54.83       52.29      5.73 o
  -3   4  17       73.40       84.32      8.66 o
  -2   4  17       15.16       15.30      3.31 o
  -1   4  17        3.06        4.70      1.68 o
   0   4  17      353.68      358.93     18.58 o
   1   4  17       21.48       20.05      3.13 o
   2   4  17       78.35       86.42      5.60 o
   3   4  17       53.24       59.90      4.81 o
   4   4  17       51.46       44.68      7.44 o
   5   4  17       34.46       27.37      6.91 o
  -6   5  17       42.28       32.86      5.84 o
  -5   5  17        7.20        8.00      3.62 o
  -4   5  17        8.41        4.54      3.21 o
  -3   5  17       26.90       18.48      3.64 o
  -2   5  17       73.27       69.61      6.30 o
  -1   5  17       13.78       21.95      2.91 o
   0   5  17       47.12       51.34      4.05 o
   1   5  17       21.50       16.05      2.72 o
   2   5  17        7.58        8.71      2.22 o
   3   5  17       21.61       30.52      6.67 o
   4   5  17        4.69       -1.86      3.63 o
  -5   6  17       11.48       13.44      3.66 o
  -4   6  17       46.66       45.44      6.62 o
  -3   6  17       71.08       66.97      7.26 o
  -2   6  17       14.55       17.44      4.80 o
  -1   6  17       61.07       69.14      4.86 o
   0   6  17       32.19       38.13      3.61 o
   1   6  17       35.43       38.60      3.51 o
   2   6  17      117.47      142.48      7.20 o
   3   6  17       18.24       15.38      4.51 o
   4   6  17       27.08       25.43      5.32 o
  -5   7  17       15.10       18.73      5.30 o
  -4   7  17       34.27       37.66      6.48 o
  -3   7  17        1.65        6.24      5.42 o
  -2   7  17       35.32       42.19      5.51 o
  -1   7  17      112.92      136.02      8.36 o
   0   7  17       57.17       57.88      4.73 o
   1   7  17       31.83       31.36      3.48 o
   2   7  17        3.74        3.11      2.50 o
   3   7  17        1.22       -2.30      5.58 o
  -4   8  17      100.00       91.93     13.38 o
  -3   8  17       53.12       38.36      5.84 o
  -2   8  17       22.52       18.48      4.62 o
  -1   8  17       31.85       34.94      5.35 o
   0   8  17       10.61       13.52      2.91 o
   1   8  17       18.24       11.26      2.66 o
   2   8  17      109.38      110.91      8.74 o
   3   8  17        9.48       15.38      7.33 o
  -3   9  17        6.13        5.59      5.17 o
  -2   9  17       21.35       22.49      5.63 o
  -1   9  17      118.77      122.52     12.52 o
   0   9  17      128.31      124.62     15.78 o
   1   9  17        5.75       -0.80      3.92 o
   2   9  17       32.04       23.57      5.68 o
  -2  -9  18       27.67       30.42      4.47 o
  -1  -9  18       44.03       48.40      5.37 o
   0  -9  18       53.40       43.93      5.76 o
  -3  -8  18        8.27        4.62      2.91 o
  -2  -8  18       46.62       61.52      5.32 o
  -1  -8  18       35.69       36.74      4.56 o
   0  -8  18       21.94       19.80      4.61 o
   1  -8  18        4.10        3.01      3.01 o
   2  -8  18       27.50       19.97      5.91 o
  -4  -7  18       49.75       54.22      5.98 o
  -3  -7  18       10.51        6.06      3.11 o
  -2  -7  18       87.08       89.24      7.31 o
  -1  -7  18        8.47       10.40      2.91 o
   0  -7  18       22.35       24.68      3.93 o
   1  -7  18      144.49      166.61     13.63 o
   2  -7  18        4.49       12.23      3.43 o
   3  -7  18       33.66       34.16      7.17 o
  -5  -6  18        2.67        0.98      2.93 o
  -4  -6  18        7.68        8.44      3.55 o
  -3  -6  18       33.75       26.01      3.85 o
  -2  -6  18       15.33       14.50      2.94 o
  -1  -6  18       87.71       89.07      6.77 o
   0  -6  18       53.69       46.71      4.38 o
   1  -6  18       54.41       72.31      5.44 o
   2  -6  18       29.21       39.18      4.36 o
   3  -6  18       58.04       61.82      6.08 o
  -5  -5  18       66.01       70.87      6.35 o
  -4  -5  18       15.05       10.21      2.83 o
  -3  -5  18       59.93       66.04      5.20 o
  -2  -5  18        4.38       -1.15      1.94 o
  -1  -5  18       11.62        9.16      2.50 o
   0  -5  18       26.72       29.70      3.69 o
   1  -5  18        0.12       -0.27      2.50 o
   2  -5  18       93.50      103.29      6.14 o
   3  -5  18      146.45      157.72      7.82 o
   4  -5  18       62.42       69.30      5.81 o
  -6  -4  18       36.10       31.15      6.00 o
  -5  -4  18       53.54       60.35      5.12 o
  -4  -4  18       13.15       11.97      2.42 o
  -3  -4  18       85.62       87.64      5.47 o
  -2  -4  18        3.42        3.80      1.94 o
  -1  -4  18       54.00       54.35      4.31 o
   0  -4  18      108.79      114.51      7.07 o
   1  -4  18      180.80      175.99     10.76 o
   2  -4  18       15.83       11.20      1.70 o
   3  -4  18       31.80       42.07      3.54 o
   4  -4  18        8.63        9.16      2.11 o
  -6  -3  18       67.80       76.55      9.08 o
  -5  -3  18      138.81      145.41     10.92 o
  -4  -3  18       16.77       25.43      3.13 o
  -3  -3  18      228.85      255.44     14.46 o
  -2  -3  18      120.26      131.66      6.49 o
  -1  -3  18       17.34       10.95      3.55 o
   0  -3  18       71.09       70.24      4.73 o
   1  -3  18        5.83        5.07      1.86 o
   2  -3  18       14.09       17.44      2.04 o
   3  -3  18       68.83       78.04      4.66 o
   4  -3  18       16.19       16.20      2.42 o
   5  -3  18        8.16       11.64      3.02 o
  -6  -2  18       59.65       72.31     10.11 o
  -5  -2  18       11.12        7.22      2.58 o
  -4  -2  18       18.72       21.60      2.63 o
  -3  -2  18       42.43       39.66      3.68 o
  -2  -2  18       13.73       16.81      2.70 o
  -1  -2  18       85.84       88.89      5.69 o
   0  -2  18      242.13      256.96     11.19 o
   1  -2  18       41.78       40.74      2.52 o
   2  -2  18        6.58        5.42      1.49 o
   3  -2  18        2.67        4.90      2.13 o
   4  -2  18       12.29        7.90      2.11 o
   5  -2  18        5.55       10.51      2.57 o
  -6  -1  18      278.76      336.01     27.99 o
  -5  -1  18       18.35       27.08      5.19 o
  -4  -1  18       46.55       43.06      5.19 o
  -3  -1  18      129.90      143.83     13.56 o
  -2  -1  18       16.70       16.28      3.65 o
  -1  -1  18       20.28       22.66      3.77 o
   0  -1  18       23.48       24.22      2.13 o
   1  -1  18       28.08       24.68      2.25 o
   2  -1  18        5.23        7.02      1.35 o
   3  -1  18       60.23       58.89      4.05 o
   4  -1  18       93.84      115.92      6.71 o
   5  -1  18       16.26       13.31      2.48 o
  -6   0  18       64.12       70.72      7.14 o
  -5   0  18      111.86      116.74     11.00 o
  -4   0  18        5.72        5.97      3.54 o
  -3   0  18        4.25        4.18      2.93 o
  -2   0  18       30.26       35.05      2.67 o
  -1   0  18       39.06       36.29      2.73 o
   0   0  18       26.94       22.94      1.99 o
   1   0  18       90.42       97.26      5.39 o
   2   0  18        0.79        2.48      1.51 o
   3   0  18        1.62        4.07      1.94 o
   4   0  18        0.22       -0.18      1.79 o
   5   0  18        2.43        4.18      1.85 o
  -6   1  18      274.68      312.92     29.69 o
  -5   1  18       17.37       19.06      5.35 o
  -4   1  18       45.28       50.39      6.96 o
  -3   1  18      131.04      139.12     13.12 o
  -2   1  18       16.08       17.44      3.22 o
  -1   1  18       21.18       18.56      1.94 o
   0   1  18       23.44       20.05      1.77 o
   1   1  18       28.27       23.76      2.30 o
   2   1  18        5.41        6.92      1.78 o
   3   1  18       61.90       64.67      4.40 o
   4   1  18       95.75      105.99      6.99 o
   5   1  18       15.78       11.64      2.32 o
  -6   2  18       60.56       59.76      7.73 o
  -5   2  18       10.58       11.01      2.94 o
  -4   2  18       18.70       24.03      4.53 o
  -3   2  18       42.02       44.56      5.03 o
  -2   2  18       13.68       16.35      3.20 o
  -1   2  18       82.61       89.42      5.52 o
   0   2  18      238.98      269.81     10.54 o
   1   2  18       42.66       45.57      2.80 o
   2   2  18        6.89        1.77      1.78 o
   3   2  18        2.77        2.84      1.94 o
   4   2  18       12.20        8.00      2.50 o
   5   2  18        5.38        1.94      2.21 o
  -6   3  18       67.15       76.38      9.89 o
  -5   3  18      140.52      152.31     15.36 o
  -4   3  18       17.73       31.25      5.59 o
  -3   3  18      226.91      238.54     18.93 o
  -2   3  18      119.64      144.28      9.97 o
  -1   3  18       17.45       17.52      3.07 o
   0   3  18       71.36       74.75      5.21 o
   1   3  18        5.78        7.58      2.96 o
   2   3  18       15.03       18.81      3.68 o
   3   3  18       66.80       95.94      9.42 o
   4   3  18       15.39        8.54      4.35 o
   5   3  18        7.61        7.37      3.37 o
  -6   4  18       34.55       24.87      5.54 o
  -5   4  18       53.02       54.35      7.79 o
  -4   4  18       13.07        8.37      3.65 o
  -3   4  18       86.66       95.76      8.86 o
  -2   4  18        3.97        5.69      2.74 o
  -1   4  18       56.68       61.23      4.57 o
   0   4  18      109.26      110.91      6.96 o
   1   4  18      177.90      187.95     11.11 o
   2   4  18       16.36       20.74      2.83 o
   3   4  18       32.64       41.47      7.04 o
   4   4  18        8.69        2.94      4.17 o
  -5   5  18       68.96       69.46      8.33 o
  -4   5  18       14.42       12.76      4.64 o
  -3   5  18       61.12       72.31      8.02 o
  -2   5  18        5.05        6.39      3.09 o
  -1   5  18       12.15        9.33      1.95 o
   0   5  18       26.76       33.29      3.15 o
   1   5  18        0.13        1.69      2.40 o
   2   5  18       96.32      105.60      7.36 o
   3   5  18      146.36      153.02     14.23 o
   4   5  18       61.59       59.18      8.70 o
  -5   6  18        2.50        9.86      4.02 o
  -4   6  18        7.63        4.54      5.06 o
  -3   6  18       33.31       35.50      5.50 o
  -2   6  18       15.57       18.81      5.15 o
  -1   6  18       89.62       95.76      7.20 o
   0   6  18       55.40       63.77      4.66 o
   1   6  18       54.27       69.77      5.19 o
   2   6  18       27.81       27.37      4.04 o
   3   6  18       58.76       59.03      8.12 o
  -4   7  18       49.35       37.55      6.13 o
  -3   7  18       10.08        7.74      5.24 o
  -2   7  18       84.51       88.53      8.70 o
  -1   7  18        8.01        8.88      2.86 o
   0   7  18       22.45       21.16      3.29 o
   1   7  18      143.58      159.62     10.72 o
   2   7  18        4.50        3.01      2.84 o
   3   7  18       34.24       28.58      7.16 o
  -3   8  18        7.99       12.17      4.33 o
  -2   8  18       46.26       43.18      7.81 o
  -1   8  18       35.82       35.50      6.30 o
   0   8  18       20.35       31.25      6.33 o
   1   8  18        3.53       -0.80      2.75 o
   2   8  18       27.37       31.15      7.37 o
  -2   9  18       28.03       28.88      6.08 o
  -1   9  18       44.56       40.74      6.98 o
   0   9  18       53.67       40.74      7.58 o
  -2  -8  19       74.24       66.20      6.45 o
  -1  -8  19       58.55       57.03      5.70 o
   0  -8  19        4.85        3.80      3.45 o
   1  -8  19      138.67      130.15     12.48 o
  -3  -7  19       78.31       70.40      6.17 o
  -2  -7  19       78.78       70.87      6.51 o
  -1  -7  19      170.37      172.99     10.42 o
   0  -7  19       55.24       54.91      4.88 o
   1  -7  19        4.60        4.99      2.95 o
   2  -7  19       72.39       84.84     11.29 o
  -4  -6  19      158.55      173.98     10.69 o
  -3  -6  19       14.25       10.21      2.95 o
  -2  -6  19      111.81      115.93      8.53 o
  -1  -6  19       79.93       89.77      6.25 o
   0  -6  19       35.67       42.68      4.92 o
   1  -6  19       67.28       65.44      6.10 o
   2  -6  19        9.27        7.48      3.09 o
   3  -6  19        4.71        4.99      3.29 o
  -5  -5  19       27.59       21.43      4.18 o
  -4  -5  19       24.57       20.74      3.35 o
  -3  -5  19       57.30       56.60      5.52 o
  -2  -5  19        3.75        8.37      2.57 o
  -1  -5  19      133.07      156.53      8.97 o
   0  -5  19       35.07       38.71      3.75 o
   1  -5  19      226.97      236.51     16.82 o
   2  -5  19       68.31       65.74      4.73 o
   3  -5  19       18.52       14.29      3.21 o
  -5  -4  19       72.58       70.24      6.32 o
  -4  -4  19       64.90       78.71      6.19 o
  -3  -4  19       81.78       83.11      6.54 o
  -2  -4  19      247.17      296.45     16.23 o
  -1  -4  19      139.37      144.74      9.53 o
   0  -4  19       28.40       26.20      3.28 o
   1  -4  19       20.88       16.43      2.52 o
   2  -4  19       20.57       22.57      2.24 o
   3  -4  19       28.10       25.06      3.02 o
   4  -4  19       74.43       76.88      8.60 o
  -6  -3  19      213.76      219.41     30.17 o
  -5  -3  19      290.56      301.69     24.24 o
  -4  -3  19       54.87       56.46      4.67 o
  -3  -3  19       46.65       52.57      4.24 o
  -2  -3  19       29.20       28.98      3.24 o
  -1  -3  19       85.63       90.85      5.93 o
   0  -3  19      174.54      198.43     11.69 o
   1  -3  19       33.06       36.86      2.63 o
   2  -3  19       61.80       74.91      4.24 o
   3  -3  19        1.00        3.45      2.31 o
   4  -3  19        9.11        7.84      2.32 o
  -5  -2  19      117.92      123.77      8.18 o
  -4  -2  19       21.69       20.74      3.17 o
  -3  -2  19      254.45      285.83     16.58 o
  -2  -2  19      248.39      288.40     16.65 o
  -1  -2  19        1.27        0.70      1.85 o
   0  -2  19       31.37       26.01      2.59 o
   1  -2  19       54.52       52.57      2.87 o
   2  -2  19        7.14        6.48      1.87 o
   3  -2  19       36.39       33.61      3.38 o
   4  -2  19       10.50       12.23      2.37 o
  -6  -1  19       25.86       28.37      5.52 o
  -5  -1  19       73.41       63.77      6.48 o
  -4  -1  19       39.91       45.82      5.75 o
  -3  -1  19       18.49       23.21      4.54 o
  -2  -1  19       35.61       37.89      5.81 o
  -1  -1  19        0.23        0.52      1.15 o
   0  -1  19      158.55      182.29      9.42 o
   1  -1  19       66.50       72.31      4.32 o
   2  -1  19       21.45       21.25      2.34 o
   3  -1  19        2.03        0.70      1.85 o
   4  -1  19       20.16       14.22      2.27 o
  -6   0  19       77.30      104.83     10.04 o
  -5   0  19        2.72        3.99      4.64 o
  -4   0  19       25.29       19.22      3.47 o
  -3   0  19       20.72       30.01      5.05 o
  -2   0  19       63.05       54.91      7.13 o
  -1   0  19        7.92        7.22      1.67 o
   0   0  19        8.37        7.63      1.35 o
   1   0  19       43.54       36.74      3.20 o
   2   0  19        0.01       -1.23      1.51 o
   3   0  19       19.93       15.52      2.15 o
   4   0  19      124.45      133.39      7.62 o
  -6   1  19       23.90       22.66      5.38 o
  -5   1  19       70.76       67.43      9.45 o
  -4   1  19       40.95       41.47      6.20 o
  -3   1  19       18.27       18.97      3.45 o
  -2   1  19       36.18       38.01      5.82 o
  -1   1  19        0.35        0.36      1.86 o
   0   1  19      159.40      175.49      8.49 o
   1   1  19       67.91       75.08      4.24 o
   2   1  19       22.20       25.35      2.09 o
   3   1  19        2.01        0.18      2.05 o
   4   1  19       20.72       15.67      2.61 o
  -6   2  19       96.95      102.72     15.67 o
  -5   2  19      120.58      124.40     13.04 o
  -4   2  19       20.99       26.98      4.31 o
  -3   2  19      249.33      312.91     16.67 o
  -2   2  19      248.22      290.32     21.86 o
  -1   2  19        1.18        3.62      2.04 o
   0   2  19       30.65       28.68      3.63 o
   1   2  19       54.58       49.73      3.05 o
   2   2  19        7.28        3.28      1.50 o
   3   2  19       37.81       34.16      3.96 o
   4   2  19       10.82        9.97      6.25 o
  -6   3  19      210.08      214.14     30.63 o
  -5   3  19      293.73      327.77     35.85 o
  -4   3  19       56.49       60.64      6.90 o
  -3   3  19       46.18       53.11      5.92 o
  -2   3  19       29.60       34.06      5.17 o
  -1   3  19       84.19       91.57      6.50 o
   0   3  19      177.60      187.95     12.41 o
   1   3  19       33.46       34.61      3.44 o
   2   3  19       61.84       58.60      5.48 o
   3   3  19        0.88        6.39      4.72 o
   4   3  19        8.68       18.73      7.59 o
  -5   4  19       74.32       62.72      9.71 o
  -4   4  19       62.74       73.11      8.71 o
  -3   4  19       80.34       97.25      9.11 o
  -2   4  19      252.87      292.89     20.02 o
  -1   4  19      138.30      153.26     10.51 o
   0   4  19       28.66       27.77      3.08 o
   1   4  19       21.17       23.94      3.13 o
   2   4  19       20.82       22.22      3.46 o
   3   4  19       27.13       46.33      5.91 o
   4   4  19       73.00       65.89      8.42 o
  -5   5  19       29.15       27.57      6.84 o
  -4   5  19       25.18       24.31      5.39 o
  -3   5  19       57.31       53.25      7.29 o
  -2   5  19        3.84        3.99      3.28 o
  -1   5  19      131.92      150.69     10.42 o
   0   5  19       33.97       38.01      3.60 o
   1   5  19      222.54      240.87     16.10 o
   2   5  19       68.78       71.67      6.07 o
   3   5  19       19.59       16.98      4.27 o
  -4   6  19      158.96      187.16     16.50 o
  -3   6  19       13.44       11.26      3.73 o
  -2   6  19      108.72      107.95     10.97 o
  -1   6  19       81.64       84.67      6.77 o
   0   6  19       36.85       33.07      4.23 o
   1   6  19       66.84       55.33      5.33 o
   2   6  19        9.19        8.60      3.65 o
   3   6  19        4.37        7.48      5.68 o
  -3   7  19       78.70       80.55     10.67 o
  -2   7  19       79.31       86.94     10.20 o
  -1   7  19      172.55      179.76     20.23 o
   0   7  19       53.05       50.52      4.96 o
   1   7  19        3.87        0.52      2.99 o
   2   7  19       75.04       70.56      8.39 o
  -2   8  19       72.62       63.92     11.00 o
  -1   8  19       60.19       64.98      8.97 o
   0   8  19        5.24        8.99      7.18 o
   1   8  19      138.81      143.83     11.98 o
  -2  -7  20       59.54       59.62      6.70 o
  -1  -7  20      194.07      202.97     13.70 o
   0  -7  20       28.15       31.15      6.00 o
   1  -7  20       89.38       81.58      7.50 o
  -3  -6  20      107.50      112.70     10.01 o
  -2  -6  20       75.17       85.02      6.95 o
  -1  -6  20       56.69       58.46      5.19 o
   0  -6  20       70.49       74.59      6.35 o
   1  -6  20      108.61      104.64      7.91 o
   2  -6  20      184.08      210.02     17.49 o
  -4  -5  20       31.55       29.09      3.96 o
  -3  -5  20        6.02        3.45      3.12 o
  -2  -5  20       13.41       15.90      2.85 o
  -1  -5  20      146.30      168.55     10.29 o
   0  -5  20       26.44       29.80      3.60 o
   1  -5  20      121.96      140.00     10.71 o
   2  -5  20      220.08      231.30     18.93 o
   3  -5  20        8.62        9.50      5.05 o
  -5  -4  20       27.22       20.39      3.75 o
  -4  -4  20       15.14       10.51      2.99 o
  -3  -4  20       25.05       21.69      3.51 o
  -2  -4  20       60.41       63.77      5.27 o
  -1  -4  20        9.94       10.04      2.92 o
   0  -4  20       27.89       28.78      4.04 o
   1  -4  20      139.48      148.84      8.97 o
   2  -4  20       99.64      106.77      8.38 o
   3  -4  20       99.14      101.58      7.60 o
  -5  -3  20       18.88       10.40      3.22 o
  -4  -3  20       38.92       45.57      5.09 o
  -3  -3  20      101.62      109.72      8.49 o
  -2  -3  20       95.33      102.53      6.69 o
  -1  -3  20       18.60       16.58      2.68 o
   0  -3  20       26.91       25.06      2.26 o
   1  -3  20       37.66       33.73      3.17 o
   2  -3  20      143.23      154.66      7.75 o
   3  -3  20       45.31       47.75      4.03 o
  -5  -2  20       47.01       48.80      5.80 o
  -4  -2  20       13.19       11.58      2.95 o
  -3  -2  20       59.30       56.74      5.53 o
  -2  -2  20      233.79      239.71     19.86 o
  -1  -2  20       62.68       62.13      4.90 o
   0  -2  20       85.04       89.60      5.52 o
   1  -2  20       64.61       66.20      3.99 o
   2  -2  20       19.44       20.65      2.40 o
   3  -2  20       76.51       80.72      6.10 o
   4  -2  20        3.75        2.30      2.11 o
  -5  -1  20        1.18        1.23      2.66 o
  -4  -1  20        2.72        4.70      3.27 o
  -3  -1  20      181.69      201.89     20.09 o
  -2  -1  20       62.54       75.56      6.72 o
  -1  -1  20       17.27       17.84      2.15 o
   0  -1  20      182.45      190.54     12.76 o
   1  -1  20       43.29       49.32      3.44 o
   2  -1  20       11.02       11.20      1.57 o
   3  -1  20       29.15       23.48      3.01 o
   4  -1  20        9.74        5.87      2.65 o
  -5   0  20        0.07       -3.55      3.91 o
  -4   0  20        3.31        1.41      3.00 o
  -3   0  20        3.85        6.39      2.66 o
  -2   0  20        0.31       -2.58      2.58 o
  -1   0  20       62.67       70.08      9.95 o
   0   0  20        9.72        9.33      1.49 o
   1   0  20        0.67        2.13      1.60 o
   2   0  20       68.21       57.31      4.85 o
   3   0  20      213.46      239.98     15.19 o
   4   0  20        0.01        0.70      1.94 o
  -5   1  20        1.22       -1.41      3.89 o
  -4   1  20        2.77        2.65      3.20 o
  -3   1  20      179.06      236.49     17.12 o
  -2   1  20       62.35       57.03      6.84 o
  -1   1  20       19.14       19.64      3.84 o
   0   1  20      184.11      200.30     14.94 o
   1   1  20       42.12       44.93      3.66 o
   2   1  20       10.65       10.95      1.87 o
   3   1  20       29.02       22.58      3.49 o
   4   1  20        9.24        3.37      2.66 o
  -5   2  20       45.85       58.60      6.64 o
  -4   2  20       13.53       13.93      3.52 o
  -3   2  20       57.36       60.20      7.03 o
  -2   2  20      233.80      255.44     24.41 o
  -1   2  20       63.00       69.46      5.34 o
   0   2  20       85.12      118.99      6.58 o
   1   2  20       63.08       64.67      5.45 o
   2   2  20       20.98       19.06      4.03 o
   3   2  20       78.79       73.11      7.42 o
   4   2  20        3.26        0.63      3.21 o
  -5   3  20       19.03       19.97      4.80 o
  -4   3  20       38.07       40.62      6.25 o
  -3   3  20      102.88      112.50     11.20 o
  -2   3  20       98.15       96.88     10.95 o
  -1   3  20       16.89       10.34      2.42 o
   0   3  20       28.26       23.84      3.68 o
   1   3  20       38.02       35.83      4.29 o
   2   3  20      142.24      142.93     12.40 o
   3   3  20       45.16       48.67      7.24 o
  -5   4  20       29.05       26.30      5.41 o
  -4   4  20       16.16       18.56      5.35 o
  -3   4  20       24.66       30.94      4.93 o
  -2   4  20       61.34       53.66      7.33 o
  -1   4  20        9.92        6.68      2.82 o
   0   4  20       28.84       21.08      3.72 o
   1   4  20      137.79      128.64     11.12 o
   2   4  20       96.23      118.57      8.42 o
   3   4  20      101.81      104.45     14.45 o
  -4   5  20       31.41       29.80      5.35 o
  -3   5  20        5.33        8.37      5.51 o
  -2   5  20       12.02        9.80      4.36 o
  -1   5  20      144.22      159.62      9.53 o
   0   5  20       27.60       26.88      3.81 o
   1   5  20      123.13      142.25      9.45 o
   2   5  20      220.59      252.71     23.68 o
   3   5  20        8.71       11.46      7.66 o
  -3   6  20      108.26      105.21     13.93 o
  -2   6  20       74.46       89.06      9.61 o
  -1   6  20       56.90       58.60      5.04 o
   0   6  20       69.43       69.77      5.84 o
   1   6  20      108.11      101.58      8.74 o
   2   6  20      185.11      190.80     21.10 o
  -2   7  20       56.91       56.17      8.20 o
  -1   7  20      197.10      218.57     20.35 o
   0   7  20       28.84       29.18      4.38 o
   1   7  20       87.61       84.32      7.80 o
  -2  -6  21       51.37       53.66      5.67 o
  -1  -6  21      124.84      140.67     10.74 o
   0  -6  21       22.98       20.91      4.05 o
  -3  -5  21       14.69       10.51      3.73 o
  -2  -5  21       17.64       12.90      3.79 o
  -1  -5  21       33.53       32.00      4.16 o
   0  -5  21       39.59       46.71      5.54 o
   1  -5  21       10.38       10.51      2.99 o
  -4  -4  21       36.96       29.70      4.21 o
  -3  -4  21        1.43        3.62      2.83 o
  -2  -4  21       66.61       71.03      7.00 o
  -1  -4  21       10.56       14.87      3.56 o
   0  -4  21        7.61        6.39      2.57 o
   1  -4  21       35.62       28.38      3.11 o
   2  -4  21       49.08       46.97      5.17 o
  -4  -3  21       41.41       48.01      5.22 o
  -3  -3  21        1.10        3.37      2.66 o
  -2  -3  21       43.83       54.91      5.17 o
  -1  -3  21       34.47       38.24      3.96 o
   0  -3  21        5.84        1.86      1.60 o
   1  -3  21       15.92       12.76      2.29 o
   2  -3  21       21.42       24.22      3.24 o
   3  -3  21       20.89       13.93      2.81 o
  -5  -2  21       13.23       11.71      3.22 o
  -4  -2  21        5.33        1.50      3.00 o
  -3  -2  21        1.36        1.94      3.10 o
  -2  -2  21       76.22       68.99      5.96 o
  -1  -2  21       17.86       13.66      2.92 o
   0  -2  21        3.39        5.42      2.06 o
   1  -2  21       98.63      101.58      6.47 o
   2  -2  21       18.01       19.06      2.96 o
   3  -2  21      189.33      195.78     14.51 o
  -5  -1  21       31.50       32.00      4.80 o
  -4  -1  21        8.06       13.79      3.64 o
  -3  -1  21       34.02       35.83      6.10 o
  -2  -1  21       35.15       36.29      5.92 o
  -1  -1  21       36.47       31.89      6.39 o
   0  -1  21       12.65       14.64      3.53 o
   1  -1  21        2.76        4.62      1.50 o
   2  -1  21      172.41      188.46     11.13 o
   3  -1  21       39.79       38.36      3.61 o
  -5   0  21        5.99        3.73      4.26 o
  -4   0  21       34.46       59.32      7.41 o
  -3   0  21       24.78       25.82      5.55 o
  -2   0  21        7.69       14.22      5.19 o
  -1   0  21       43.40       43.68      6.48 o
   0   0  21       28.56       26.88      3.81 o
   1   0  21       10.16       11.14      3.39 o
   2   0  21       26.10       23.84      2.95 o
   3   0  21      246.44      253.32     12.91 o
  -5   1  21       32.68       27.37      6.52 o
  -4   1  21        8.12        5.16      3.98 o
  -3   1  21       34.69       42.68      5.54 o
  -2   1  21       34.01       40.62      7.34 o
  -1   1  21       36.27       24.96      5.18 o
   0   1  21       12.81       14.29      3.92 o
   1   1  21        2.72        1.86      2.68 o
   2   1  21      173.91      201.36     21.41 o
   3   1  21       38.01       41.59      4.49 o
  -5   2  21       13.12        7.48      4.69 o
  -4   2  21        5.41        2.75      2.94 o
  -3   2  21        1.21        4.54      4.33 o
  -2   2  21       77.23       74.26      9.10 o
  -1   2  21       19.05       14.15      3.61 o
   0   2  21        2.79        6.78      2.94 o
   1   2  21       97.34       91.93      9.41 o
   2   2  21       19.02       14.57      5.40 o
   3   2  21      191.25      207.56     29.07 o
  -4   3  21       42.96       49.99      6.54 o
  -3   3  21        1.46       -0.09      3.32 o
  -2   3  21       44.26       42.68      8.87 o
  -1   3  21       35.30       32.74      3.77 o
   0   3  21        5.79        5.33      2.91 o
   1   3  21       15.37       14.94      3.21 o
   2   3  21       22.37        7.58      5.24 o
  -4   4  21       37.13       34.61      6.99 o
  -3   4  21        1.48        9.62      3.92 o
  -2   4  21       65.80       74.10      9.74 o
  -1   4  21        9.98       13.52      3.26 o
   0   4  21        7.81        3.99      2.75 o
   1   4  21       36.58       32.32      4.72 o
   2   4  21       47.78       44.05      7.27 o
  -3   5  21       13.46       12.23      4.95 o
  -2   5  21       16.76       28.28      6.32 o
  -1   5  21       33.33       29.29      4.08 o
   0   5  21       39.59       40.74      5.29 o
   1   5  21       10.12       12.43      3.92 o
  -2   6  21       51.66       54.77      8.79 o
  -1   6  21      125.29      134.26     18.14 o
   0   6  21       23.07       21.08      3.81 o
  -2  -5  22        0.56       -3.10      3.10 o
  -1  -5  22       36.05       37.32      6.00 o
   0  -5  22       13.88       16.58      3.61 o
  -3  -4  22       31.07       23.94      4.98 o
  -2  -4  22       20.95       22.94      4.15 o
  -1  -4  22       16.28       15.98      3.69 o
   0  -4  22        0.82       -2.31      2.31 o
   1  -4  22       10.64        4.07      2.58 o
  -3  -3  22       22.09       16.28      3.80 o
  -2  -3  22       12.43        9.86      2.96 o
  -1  -3  22        1.73       -0.44      2.85 o
   0  -3  22       43.91       44.56      4.27 o
   1  -3  22        4.56        2.05      2.21 o
   2  -3  22       49.40       48.14      6.02 o
  -4  -2  22       12.90        9.80      3.66 o
  -3  -2  22       12.66       10.34      3.39 o
  -2  -2  22       20.46       18.81      3.27 o
  -1  -2  22       19.45       22.31      3.47 o
   0  -2  22       39.88       39.42      6.39 o
   1  -2  22        4.74        6.30      2.93 o
   2  -2  22        5.10        5.07      3.19 o
  -4  -1  22        5.34        6.68      3.31 o
  -3  -1  22        3.18        1.15      2.83 o
  -2  -1  22        7.31        3.45      4.27 o
  -1  -1  22       10.19        7.84      2.58 o
   0  -1  22       38.41       28.58      4.23 o
   1  -1  22        5.29        3.37      2.32 o
   2  -1  22       26.46       25.53      3.81 o
  -4   0  22        4.45        3.45      3.81 o
  -3   0  22       56.99       57.17      8.55 o
  -2   0  22       36.12       31.89      5.97 o
  -1   0  22        2.61        4.46      4.97 o
   0   0  22        2.56        4.26      3.81 o
   1   0  22        0.01       -1.15      4.09 o
   2   0  22        5.77        2.66      2.73 o
  -4   1  22        5.28       14.94      5.98 o
  -3   1  22        3.04        0.80      4.00 o
  -2   1  22        7.47        7.63      5.68 o
  -1   1  22        9.90       13.79      4.96 o
   0   1  22       38.10       38.71      5.27 o
   1   1  22        5.61        8.99      3.67 o
   2   1  22       27.40       30.01      6.71 o
  -4   2  22       13.11       12.63      7.04 o
  -3   2  22       12.71        9.80      4.24 o
  -2   2  22       19.29       15.01      4.01 o
  -1   2  22       20.07       19.06      5.27 o
   0   2  22       40.16       45.31      5.33 o
   1   2  22        4.75        2.75      2.84 o
   2   2  22        5.01       10.04      5.80 o
  -3   3  22       22.25       24.87      5.64 o
  -2   3  22       12.65        2.22      3.73 o
  -1   3  22        1.89        1.86      3.99 o
   0   3  22       44.45       43.30      5.58 o
   1   3  22        4.49        6.48      2.73 o
   2   3  22       49.77       52.43     10.24 o
  -3   4  22       29.98       44.68      9.58 o
  -2   4  22       20.83       26.88      6.65 o
  -1   4  22       15.85       14.00      4.94 o
   0   4  22        0.77        7.48      2.94 o
   1   4  22       10.72       11.64      4.24 o
  -1   5  22       35.52       32.00      5.01 o
   0   5  22       14.95       16.28      3.35 o
  -2  -3  23        7.98        8.99      5.71 o
  -1  -3  23       46.30       45.31      5.58 o
   0  -3  23       22.33       20.65      4.37 o
  -2  -2  23        1.69       -2.13      2.67 o
  -1  -2  23        8.38        2.57      3.38 o
   0  -2  23       12.95        8.88      3.09 o
  -3  -1  23       13.98       10.40      3.46 o
  -2  -1  23       23.12       25.82      4.31 o
  -1  -1  23       16.84       10.64      3.26 o
   0  -1  23       25.20       29.08      4.47 o
   1  -1  23       35.57       28.68      4.33 o
  -3   0  23       10.11        2.84      4.45 o
  -2   0  23        0.22        6.24      4.28 o
  -1   0  23       17.26       13.93      4.99 o
   0   0  23        1.96        1.15      3.54 o
   1   0  23       28.42       31.36      4.32 o
  -3   1  23       13.88       12.76      5.04 o
  -2   1  23       23.16       17.92      4.47 o
  -1   1  23       18.06        4.18      3.66 o
   0   1  23       25.19       20.39      4.16 o
   1   1  23       34.58       22.40      4.46 o
  -2   2  23        1.62       -0.70      4.06 o
  -1   2  23        8.53       14.36      6.58 o
   0   2  23       12.41        6.15      3.74 o
  -2   3  23        7.33        7.27      6.10 o
  -1   3  23       46.45       39.55      8.42 o
   0   3  23       22.81       20.05      4.56 o
 
